# Supplementary material for: Arbuscular mycorrhizal fungi enhanced the growth, phosphorus uptake and Pht expression of olive (Olea europaea L.) plantlets
Source: PeerJ. 2022 Aug 9;10:e13813. doi: 10.7717/peerj.13813 (PMC9373972; doi:10.7717/peerj.13813)
Supplement: Supplemental Information 3 [file peerj-10-13813-s003.zip]

Archive with 7 entries (7 files):
- raw data for Figure3.xls
- raw data for Figure5_Pho.xlsx
- raw data for Figure5_Pht1;2.xlsx
- raw data for Figure5_Pht1;4.xlsx
- raw data for Figure5_Pht1;11.xlsx
- raw data for Table_2.xls
- raw data for Figure2.xls
