# Supplementary material for: Arbuscular mycorrhizal fungi enhanced the growth, phosphorus uptake and Pht expression of olive (Olea europaea L.) plantlets
Source: PeerJ. 2022 Aug 9;10:e13813. doi: 10.7717/peerj.13813 (PMC9373972; doi:10.7717/peerj.13813)
Supplement: Supplemental Information 3 [file peerj-10-13813-s003.zip › raw data for Figure3.xls]

## Sheet: olive-data2
Treatment	Replicate	N content (%)	P content (%)	K content (%)	B content (mg/kg)
AMF1	1	0.9269	0.07	1.37	20.3
AMF1	2	0.8893	0.09	1.44	15.52
AMF1	3	0.7697	0.17	1.26	19.89
AMF1	4	0.6879	0.13	1.34	19.38
AMF1	5	0.7746	0.07	1.6	19.13
AMF1	6	0.9589	0.1	1.7	23.06
AMF2	1	1.0444	0.08	1.53	22.56
AMF2	2	0.8862	0.12	1.29	18.39
AMF2	3	1.0464	0.12	1.58	21.02
AMF2	4	0.9622	0.11	1.62	21
AMF2	5	1.0505	0.07	1.76	38.38
AMF2	6	0.9668	0.1	1.51	20.56
AMF3	1	0.7429	0.06	1.43	16.33
AMF3	2	0.7237	0.07	1.6	18.47
AMF3	3	0.7656	0.08	1.53	19.85
AMF3	4	0.8254	0.05	1.47	19.72
AMF3	5	0.8118	0.09	1.35	17.05
AMF3	6	0.827	0.08	1.41	24.63
AMF4	1	0.7375	0.07	1.35	25.73
AMF4	2	0.7553	0.09	1.42	20.3
AMF4	3	0.7115	0.06	1.59	16.23
AMF4	4	0.6321	0.07	1.49	21.76
AMF4	5	0.8294	0.07	1.62	27.46
AMF4	6	0.689	0.06	1.54	18.38
AMF5	1	0.8122	0.07	1.31	20.49
AMF5	2	0.6477	0.07	1.47	21.22
AMF5	3	0.7428	0.08	1.54	15.62
AMF5	4	0.8003	0.08	1.44	25.72
AMF5	5	0.8842	0.08	1.55	31.75
AMF5	6	0.7509	0.08	1.47	19.79
AMF6	1	0.736	0.07	1.58	21.42
AMF6	2	0.8204	0.08	1.55	21.8
AMF6	3	0.6881	0.05	1.65	21
AMF6	4	0.5955	0.06	1.5	19.2
AMF6	5	0.6052	0.06	1.5	18.4
AMF6	6	0.7184	0.05	1.57	19.81
Fert1	1	1.7804	0.07	2.29	14.99
Fert1	2	1.7647	0.06	2.54	16.22
Fert1	3	1.8549	0.06	2.47	27.55
Fert1	4	1.8883	0.06	2.38	21.28
Fert1	5	1.6444	0.06	2.03	15.47
Fert1	6	1.9702	0.07	3.03	28.67
Fert2	1	1.2557	0.09	1.47	14.75
Fert2	2	1.4455	0.06	1.54	17.58
Fert2	3	1.18	0.06	1.56	16.1
Fert2	4	1.2501	0.08	1.7	35.59
Fert2	5	1.2405	0.06	1.58	14.15
Fert2	6	1.443	0.05	1.81	25.02
Fert3	1	1.9971	0.06	2.66	26.41
Fert3	2	1.768	0.06	2.25	19.81
Fert3	3	1.8222	0.06	2.69	26.61
Fert3	4	1.6386	0.07	2.28	19.3
Fert3	5	1.9767	0.06	2.38	27.29
Fert3	6	1.4015	0.06	2.39	14.84
Control	1	0.9254	0.07	1.48	16.82
Control	2	1.0323	0.07	1.38	23.21
Control	3	1.0434	0.05	1.01	30.93
Control	4	0.9968	0.09	1.38	32.42
Control	5	0.9473	0.06	1.36	23.29
Control	6	1.0828	0.08	1.43	23.32
