# Supplementary material for: Arbuscular mycorrhizal fungi enhanced the growth, phosphorus uptake and Pht expression of olive (Olea europaea L.) plantlets
Source: PeerJ. 2022 Aug 9;10:e13813. doi: 10.7717/peerj.13813 (PMC9373972; doi:10.7717/peerj.13813)
Supplement: Supplemental Information 3 [file peerj-10-13813-s003.zip › raw data for Figure5_Pho.xlsx]

## Sheet: AMF1, AMF2
Color	Position	Sample Name	Gene Name	Condition Name	Cq	Cq Mean	Cq Error	Excluded	Sample Type	Sample Type RQ	Gene Type	Condition Type	Replicate Group	Ratio	Ratio Error	Normalized Ratio	Normalized Ratio Error	Scaled Ratio	Scaled Ratio Error	Dye	Edited Call	Failure	Slope	EPF	Notes	Sample Prep Notes	Number
255;132;197;238	A1	AMF1-1	Pho		34.45	33.32	1.24	Unchecked	Unknown	Unknown	Target	Unknown	A1	0.0007539	9.206e-05	-	-	-	-	SYBR Green I		None	1.14	3.85			1
255;132;197;238	A2	AMF1-1	Pho		33.53	33.32	1.24	Unchecked	Unknown	Unknown	Target	Unknown	A1	0.001426	0.0001742	-	-	-	-	SYBR Green I		None	1.02	3.68			2
255;132;197;238	A3	AMF1-1	Pho		31.99	33.32	1.24	Unchecked	Unknown	Unknown	Target	Unknown	A1	0.004148	0.0005065	-	-	-	-	SYBR Green I		None	0.98	3.51			3
255;132;197;238	A4	AMF1-2	Pho		29.01	29.57	0.56	Unchecked	Unknown	Unknown	Target	Unknown	A4	0.007922	0.0002393	-	-	-	-	SYBR Green I		None	1.05	3.63			4
255;132;197;238	A5	AMF1-2	Pho		29.57	29.57	0.56	Unchecked	Unknown	Unknown	Target	Unknown	A4	0.005373	0.0001623	-	-	-	-	SYBR Green I		None	1.03	3.65			5
255;132;197;238	A6	AMF1-2	Pho		30.12	29.57	0.56	Unchecked	Unknown	Unknown	Target	Unknown	A4	0.00367	0.0001109	-	-	-	-	SYBR Green I		None	1.06	3.75			6
255;132;197;238	A7	AMF1-3	Pho		27.8	27.82	0.31	Unchecked	Unknown	Unknown	Target	Unknown	A7	0.007139	0.000309	-	-	-	-	SYBR Green I		None	1.03	3.61			7
255;132;197;238	A8	AMF1-3	Pho		27.52	27.82	0.31	Unchecked	Unknown	Unknown	Target	Unknown	A7	0.008669	0.0003752	-	-	-	-	SYBR Green I		None	0.98	3.48			8
255;132;197;238	A9	AMF1-3	Pho		28.13	27.82	0.31	Unchecked	Unknown	Unknown	Target	Unknown	A7	0.00568	0.0002459	-	-	-	-	SYBR Green I		None	1.06	3.66			9
255;47;73;113	A10	CK01	Pho		29.46	29.37	0.11	Unchecked	Unknown	Unknown	Target	Unknown	A10	0.008431	0.001316	-	-	-	-	SYBR Green I		None	1.12	3.84			10
255;47;73;113	A11	CK01	Pho		29.25	29.37	0.11	Unchecked	Unknown	Unknown	Target	Unknown	A10	0.009753	0.001522	-	-	-	-	SYBR Green I		None	1.06	3.74			11
255;47;73;113	A12	CK01	Pho		29.39	29.37	0.11	Unchecked	Unknown	Unknown	Target	Unknown	A10	0.008851	0.001381	-	-	-	-	SYBR Green I		None	1.11	3.79			12
255;132;197;238	B1	AMF1-1	EF1a		23.89	24.08	0.18	Unchecked	Unknown	Unknown	Reference	Unknown	B1	-	-	-	-	-	-	SYBR Green I		None	1.28	4.12			13
255;132;197;238	B2	AMF1-1	EF1a		24.1	24.08	0.18	Unchecked	Unknown	Unknown	Reference	Unknown	B1	-	-	-	-	-	-	SYBR Green I		None	1.06	3.72			14
255;132;197;238	B3	AMF1-1	EF1a		24.24	24.08	0.18	Unchecked	Unknown	Unknown	Reference	Unknown	B1	-	-	-	-	-	-	SYBR Green I		None	1.11	3.83			15
255;132;197;238	B4	AMF1-2	EF1a		21.98	22.03	0.04	Unchecked	Unknown	Unknown	Reference	Unknown	B4	-	-	-	-	-	-	SYBR Green I		None	1.18	3.96			16
255;132;197;238	B5	AMF1-2	EF1a		22.05	22.03	0.04	Unchecked	Unknown	Unknown	Reference	Unknown	B4	-	-	-	-	-	-	SYBR Green I		None	1.04	3.69			17
255;132;197;238	B6	AMF1-2	EF1a		22.06	22.03	0.04	Unchecked	Unknown	Unknown	Reference	Unknown	B4	-	-	-	-	-	-	SYBR Green I		None	1.04	3.68			18
255;132;197;238	B7	AMF1-3	EF1a		20.72	20.67	0.06	Unchecked	Unknown	Unknown	Reference	Unknown	B7	-	-	-	-	-	-	SYBR Green I		None	1.01	3.65			19
255;132;197;238	B8	AMF1-3	EF1a		20.69	20.67	0.06	Unchecked	Unknown	Unknown	Reference	Unknown	B7	-	-	-	-	-	-	SYBR Green I		None	1.05	3.7			20
255;132;197;238	B9	AMF1-3	EF1a		20.6	20.67	0.06	Unchecked	Unknown	Unknown	Reference	Unknown	B7	-	-	-	-	-	-	SYBR Green I		None	1.18	3.98			21
255;47;73;113	B10	CK01	EF1a		22.31	22.57	0.23	Unchecked	Unknown	Unknown	Reference	Unknown	B10	-	-	-	-	-	-	SYBR Green I		None	0.81	3.13			22
255;47;73;113	B11	CK01	EF1a		22.7	22.57	0.23	Unchecked	Unknown	Unknown	Reference	Unknown	B10	-	-	-	-	-	-	SYBR Green I		None	1.16	3.93			23
255;47;73;113	B12	CK01	EF1a		22.7	22.57	0.23	Unchecked	Unknown	Unknown	Reference	Unknown	B10	-	-	-	-	-	-	SYBR Green I		None	1.22	4.05			24
255;132;197;238	C1	AMF1-4	Pho		28.31	28.31	0.05	Unchecked	Unknown	Unknown	Target	Unknown	C1	0.007323	0.0002931	-	-	-	-	SYBR Green I		None	1.16	3.87			25
255;132;197;238	C2	AMF1-4	Pho		28.27	28.31	0.05	Unchecked	Unknown	Unknown	Target	Unknown	C1	0.007529	0.0003013	-	-	-	-	SYBR Green I		None	1.02	3.56			26
255;132;197;238	C3	AMF1-4	Pho		28.36	28.31	0.05	Unchecked	Unknown	Unknown	Target	Unknown	C1	0.007074	0.0002831	-	-	-	-	SYBR Green I		None	1.05	3.63			27
255;132;197;238	C4	AMF1-5	Pho		28.99	29.07	0.4	Unchecked	Unknown	Unknown	Target	Unknown	C4	0.006833	0.00309	-	-	-	-	SYBR Green I		None	1.15	3.84			28
255;132;197;238	C5	AMF1-5	Pho		28.72	29.07	0.4	Unchecked	Unknown	Unknown	Target	Unknown	C4	0.008239	0.003726	-	-	-	-	SYBR Green I		None	0.95	3.4			29
255;132;197;238	C6	AMF1-5	Pho		29.51	29.07	0.4	Unchecked	Unknown	Unknown	Target	Unknown	C4	0.004765	0.002155	-	-	-	-	SYBR Green I		None	0.98	3.55			30
255;132;197;238	C7	AMF1-6	Pho		27.69	27.91	0.2	Unchecked	Unknown	Unknown	Target	Unknown	C7	0.008549	0.0005653	-	-	-	-	SYBR Green I		None	1	3.5			31
255;132;197;238	C8	AMF1-6	Pho		27.97	27.91	0.2	Unchecked	Unknown	Unknown	Target	Unknown	C7	0.007041	0.0004656	-	-	-	-	SYBR Green I		None	1.06	3.64			32
255;132;197;238	C9	AMF1-6	Pho		28.08	27.91	0.2	Unchecked	Unknown	Unknown	Target	Unknown	C7	0.006524	0.0004314	-	-	-	-	SYBR Green I		None	1.08	3.69			33
255;47;73;113	C10	CK02	Pho		29.76	29.23	0.48	Unchecked	Unknown	Unknown	Target	Unknown	C10	0.003747	0.0002204	-	-	-	-	SYBR Green I		None	1.06	3.69			34
255;47;73;113	C11	CK02	Pho		28.83	29.23	0.48	Unchecked	Unknown	Unknown	Target	Unknown	C10	0.007139	0.0004199	-	-	-	-	SYBR Green I		None	1.09	3.69			35
255;47;73;113	C12	CK02	Pho		29.09	29.23	0.48	Unchecked	Unknown	Unknown	Target	Unknown	C10	0.005962	0.0003507	-	-	-	-	SYBR Green I		None	1.02	3.51			36
255;132;197;238	D1	AMF1-4	EF1a		21.15	21.22	0.06	Unchecked	Unknown	Unknown	Reference	Unknown	D1	-	-	-	-	-	-	SYBR Green I		None	1.3	4.22			37
255;132;197;238	D2	AMF1-4	EF1a		21.25	21.22	0.06	Unchecked	Unknown	Unknown	Reference	Unknown	D1	-	-	-	-	-	-	SYBR Green I		None	1.04	3.68			38
255;132;197;238	D3	AMF1-4	EF1a		21.25	21.22	0.06	Unchecked	Unknown	Unknown	Reference	Unknown	D1	-	-	-	-	-	-	SYBR Green I		None	1.17	3.95			39
255;132;197;238	D4	AMF1-5	EF1a		21.42	21.8	0.65	Unchecked	Unknown	Unknown	Reference	Unknown	D4	-	-	-	-	-	-	SYBR Green I		None	1.21	4.02			40
255;132;197;238	D5	AMF1-5	EF1a		21.42	21.8	0.65	Unchecked	Unknown	Unknown	Reference	Unknown	D4	-	-	-	-	-	-	SYBR Green I		None	0.99	3.55			41
255;132;197;238	D6	AMF1-5	EF1a		22.55	21.8	0.65	Unchecked	Unknown	Unknown	Reference	Unknown	D4	-	-	-	-	-	-	SYBR Green I		None	1.23	4.09			42
255;132;197;238	D7	AMF1-6	EF1a		20.76	20.82	0.1	Unchecked	Unknown	Unknown	Reference	Unknown	D7	-	-	-	-	-	-	SYBR Green I		None	1.19	3.98			43
255;132;197;238	D8	AMF1-6	EF1a		20.77	20.82	0.1	Unchecked	Unknown	Unknown	Reference	Unknown	D7	-	-	-	-	-	-	SYBR Green I		None	1.18	3.98			44
255;132;197;238	D9	AMF1-6	EF1a		20.93	20.82	0.1	Unchecked	Unknown	Unknown	Reference	Unknown	D7	-	-	-	-	-	-	SYBR Green I		None	1.17	3.94			45
255;47;73;113	D10	CK02	EF1a		-	-	-	Unchecked	Unknown	Unknown	Reference	Unknown	D10	-	-	-	-	-	-	SYBR Green I		Replicate group contains positives and negatives.	0.01	0.1			46
255;47;73;113	D11	CK02	EF1a		21.76	21.7	0.08	Unchecked	Unknown	Unknown	Reference	Unknown	D10	-	-	-	-	-	-	SYBR Green I		Replicate group contains positives and negatives.	1.14	3.89			47
255;47;73;113	D12	CK02	EF1a		21.64	21.7	0.08	Unchecked	Unknown	Unknown	Reference	Unknown	D10	-	-	-	-	-	-	SYBR Green I		Replicate group contains positives and negatives.	1.14	3.86			48
255;132;197;238	E1	AMF2-1	Pho		31.98	32.71	0.96	Unchecked	Unknown	Unknown	Target	Unknown	E1	0.00324	0.0002867	-	-	-	-	SYBR Green I		None	1.18	3.98			49
255;132;197;238	E2	AMF2-1	Pho		33.8	32.71	0.96	Unchecked	Unknown	Unknown	Target	Unknown	E1	0.0009175	8.119e-05	-	-	-	-	SYBR Green I		None	1.14	3.84			50
255;132;197;238	E3	AMF2-1	Pho		32.36	32.71	0.96	Unchecked	Unknown	Unknown	Target	Unknown	E1	0.002489	0.0002203	-	-	-	-	SYBR Green I		None	1.21	3.96			51
255;132;197;238	E4	AMF2-2	Pho		30.82	30.88	0.08	Unchecked	Unknown	Unknown	Target	Unknown	E4	0.002693	0.0002304	-	-	-	-	SYBR Green I		Replicate group contains positives and negatives.	1.16	3.88			52
255;132;197;238	E5	AMF2-2	Pho		30.93	30.88	0.08	Unchecked	Unknown	Unknown	Target	Unknown	E4	0.002495	0.0002135	-	-	-	-	SYBR Green I		Replicate group contains positives and negatives.	1.05	3.69			53
255;132;197;238	E6	AMF2-2	Pho		-	-	-	Unchecked	Unknown	Unknown	Target	Unknown	E4	0	-	-	-	-	-	SYBR Green I		Replicate group contains positives and negatives.	0.01	0.1			54
255;132;197;238	E7	AMF2-3	Pho		30.02	30.24	0.31	Unchecked	Unknown	Unknown	Target	Unknown	E7	0.004172	0.000184	-	-	-	-	SYBR Green I		None	1.09	3.75			55
255;132;197;238	E8	AMF2-3	Pho		30.1	30.24	0.31	Unchecked	Unknown	Unknown	Target	Unknown	E7	0.003947	0.0001741	-	-	-	-	SYBR Green I		None	1.1	3.82			56
255;132;197;238	E9	AMF2-3	Pho		30.59	30.24	0.31	Unchecked	Unknown	Unknown	Target	Unknown	E7	0.00281	0.000124	-	-	-	-	SYBR Green I		None	1.11	3.83			57
255;47;73;113	E10	CK03	Pho		27.27	27.21	0.1	Unchecked	Unknown	Unknown	Target	Unknown	E10	0.01351	0.003245	-	-	-	-	SYBR Green I		None	1.09	3.69			58
255;47;73;113	E11	CK03	Pho		27.27	27.21	0.1	Unchecked	Unknown	Unknown	Target	Unknown	E10	0.01351	0.003245	-	-	-	-	SYBR Green I		None	1.1	3.69			59
255;47;73;113	E12	CK03	Pho		27.09	27.21	0.1	Unchecked	Unknown	Unknown	Target	Unknown	E10	0.0153	0.003676	-	-	-	-	SYBR Green I		None	1.08	3.69			60
255;132;197;238	F1	AMF2-1	EF1a		23.6	23.71	0.13	Unchecked	Unknown	Unknown	Reference	Unknown	F1	-	-	-	-	-	-	SYBR Green I		None	1.29	4.19			61
255;132;197;238	F2	AMF2-1	EF1a		23.85	23.71	0.13	Unchecked	Unknown	Unknown	Reference	Unknown	F1	-	-	-	-	-	-	SYBR Green I		None	1.17	3.94			62
255;132;197;238	F3	AMF2-1	EF1a		23.68	23.71	0.13	Unchecked	Unknown	Unknown	Reference	Unknown	F1	-	-	-	-	-	-	SYBR Green I		None	1.23	4.06			63
255;132;197;238	F4	AMF2-2	EF1a		22.25	22.28	0.12	Unchecked	Unknown	Unknown	Reference	Unknown	F4	-	-	-	-	-	-	SYBR Green I		None	1.28	4.16			64
255;132;197;238	F5	AMF2-2	EF1a		22.18	22.28	0.12	Unchecked	Unknown	Unknown	Reference	Unknown	F4	-	-	-	-	-	-	SYBR Green I		None	1.24	4.07			65
255;132;197;238	F6	AMF2-2	EF1a		22.42	22.28	0.12	Unchecked	Unknown	Unknown	Reference	Unknown	F4	-	-	-	-	-	-	SYBR Green I		None	1.04	3.67			66
255;132;197;238	F7	AMF2-3	EF1a		22.16	22.12	0.06	Unchecked	Unknown	Unknown	Reference	Unknown	F7	-	-	-	-	-	-	SYBR Green I		Replicate group contains positives and negatives.	1.13	3.87			67
255;132;197;238	F8	AMF2-3	EF1a		22.07	22.12	0.06	Unchecked	Unknown	Unknown	Reference	Unknown	F7	-	-	-	-	-	-	SYBR Green I		Replicate group contains positives and negatives.	1.24	4.08			68
255;132;197;238	F9	AMF2-3	EF1a		-	-	-	Unchecked	Unknown	Unknown	Reference	Unknown	F7	-	-	-	-	-	-	SYBR Green I		Replicate group contains positives and negatives.	0.01	0.11			69
255;47;73;113	F10	CK03	EF1a		20.85	21.06	0.35	Unchecked	Unknown	Unknown	Reference	Unknown	F10	-	-	-	-	-	-	SYBR Green I		None	1.14	3.88			70
255;47;73;113	F11	CK03	EF1a		20.87	21.06	0.35	Unchecked	Unknown	Unknown	Reference	Unknown	F10	-	-	-	-	-	-	SYBR Green I		None	1.15	3.89			71
255;47;73;113	F12	CK03	EF1a		21.46	21.06	0.35	Unchecked	Unknown	Unknown	Reference	Unknown	F10	-	-	-	-	-	-	SYBR Green I		None	1.15	3.91			72
255;132;197;238	G1	AMF2-4	Pho		30.24	30.18	0.31	Unchecked	Unknown	Unknown	Target	Unknown	G1	0.003679	0.0001914	-	-	-	-	SYBR Green I		None	1.35	4.24			73
255;132;197;238	G2	AMF2-4	Pho		30.45	30.18	0.31	Unchecked	Unknown	Unknown	Target	Unknown	G1	0.00318	0.0001654	-	-	-	-	SYBR Green I		None	1.11	3.81			74
255;132;197;238	G3	AMF2-4	Pho		29.84	30.18	0.31	Unchecked	Unknown	Unknown	Target	Unknown	G1	0.004854	0.0002525	-	-	-	-	SYBR Green I		None	1.11	3.85			75
255;132;197;238	G4	AMF2-5	Pho		31.35	31.16	0.42	Unchecked	Unknown	Unknown	Target	Unknown	G4	0.003188	0.0002169	-	-	-	-	SYBR Green I		None	1.13	3.85			76
255;132;197;238	G5	AMF2-5	Pho		30.68	31.16	0.42	Unchecked	Unknown	Unknown	Target	Unknown	G4	0.005072	0.000345	-	-	-	-	SYBR Green I		None	1.11	3.84			77
255;132;197;238	G6	AMF2-5	Pho		31.45	31.16	0.42	Unchecked	Unknown	Unknown	Target	Unknown	G4	0.002974	0.0002023	-	-	-	-	SYBR Green I		None	1.05	3.72			78
255;132;197;238	G7	AMF2-6	Pho		32.67	33.78	1.56	Unchecked	Unknown	Unknown	Target	Unknown	G7	0.002724	0.0001613	-	-	-	-	SYBR Green I		Replicate group contains positives and negatives.	1.08	3.69			79
255;132;197;238	G8	AMF2-6	Pho		-	-	-	Unchecked	Unknown	Unknown	Target	Unknown	G7	0	-	-	-	-	-	SYBR Green I		Replicate group contains positives and negatives.	0.01	0.1			80
255;132;197;238	G9	AMF2-6	Pho		34.88	33.78	1.56	Unchecked	Unknown	Unknown	Target	Unknown	G7	0.0005888	3.487e-05	-	-	-	-	SYBR Green I		Replicate group contains positives and negatives.	1.16	3.9			81
255;47;73;113	G10	NTC	Pho		-	-	-	Unchecked	Unknown	Unknown	Target	Unknown	G10	-	-	-	-	-	-	SYBR Green I		None	0.01	0.1			82
255;47;73;113	G11	NTC	Pho		-	-	-	Unchecked	Unknown	Unknown	Target	Unknown	G10	-	-	-	-	-	-	SYBR Green I		None	0.01	0.09			83
255;47;73;113	G12	NTC	Pho		-	-	-	Unchecked	Unknown	Unknown	Target	Unknown	G10	-	-	-	-	-	-	SYBR Green I		None	0.01	0.1			84
255;132;197;238	H1	AMF2-4	EF1a		22.11	22.15	0.08	Unchecked	Unknown	Unknown	Reference	Unknown	H1	-	-	-	-	-	-	SYBR Green I		None	1.41	4.39			85
255;132;197;238	H2	AMF2-4	EF1a		22.11	22.15	0.08	Unchecked	Unknown	Unknown	Reference	Unknown	H1	-	-	-	-	-	-	SYBR Green I		None	1.21	4.05			86
255;132;197;238	H3	AMF2-4	EF1a		22.24	22.15	0.08	Unchecked	Unknown	Unknown	Reference	Unknown	H1	-	-	-	-	-	-	SYBR Green I		None	1.16	3.93			87
255;132;197;238	H4	AMF2-5	EF1a		23	23.06	0.1	Unchecked	Unknown	Unknown	Reference	Unknown	H4	-	-	-	-	-	-	SYBR Green I		None	1.16	3.93			88
255;132;197;238	H5	AMF2-5	EF1a		23	23.06	0.1	Unchecked	Unknown	Unknown	Reference	Unknown	H4	-	-	-	-	-	-	SYBR Green I		None	1.21	4.03			89
255;132;197;238	H6	AMF2-5	EF1a		23.17	23.06	0.1	Unchecked	Unknown	Unknown	Reference	Unknown	H4	-	-	-	-	-	-	SYBR Green I		None	1.18	4.01			90
255;132;197;238	H7	AMF2-6	EF1a		24.07	24.15	0.09	Unchecked	Unknown	Unknown	Reference	Unknown	H7	-	-	-	-	-	-	SYBR Green I		None	1.13	3.88			91
255;132;197;238	H8	AMF2-6	EF1a		24.24	24.15	0.09	Unchecked	Unknown	Unknown	Reference	Unknown	H7	-	-	-	-	-	-	SYBR Green I		None	1.1	3.82			92
255;132;197;238	H9	AMF2-6	EF1a		24.14	24.15	0.09	Unchecked	Unknown	Unknown	Reference	Unknown	H7	-	-	-	-	-	-	SYBR Green I		None	1.27	4.13			93
255;47;73;113	H10	NTC	EF1a		-	-	-	Unchecked	Unknown	Unknown	Reference	Unknown	H10	-	-	-	-	-	-	SYBR Green I		None	0.01	0.12			94
255;47;73;113	H11	NTC	EF1a		-	-	-	Unchecked	Unknown	Unknown	Reference	Unknown	H10	-	-	-	-	-	-	SYBR Green I		None	0.01	0.11			95
255;47;73;113	H12	NTC	EF1a		-	-	-	Unchecked	Unknown	Unknown	Reference	Unknown	H10	-	-	-	-	-	-	SYBR Green I		None	0.02	0.15			96

## Sheet: AMF3, AMF4
Color	Position	Sample Name	Gene Name	Condition Name	Cq	Cq Mean	Cq Error	Excluded	Sample Type	Sample Type RQ	Gene Type	Condition Type	Replicate Group	Ratio	Ratio Error	Normalized Ratio	Normalized Ratio Error	Scaled Ratio	Scaled Ratio Error	Dye	Edited Call	Failure	Slope	EPF	Notes	Sample Prep Notes	Number
255;132;197;238	A1	AMF3-1	Pho		32.27	32.09	0.79	Unchecked	Unknown	Unknown	Target	Unknown	A1	0.001785	0.0001134	-	-	-	-	SYBR Green I		None	1.31	4.25			1
255;132;197;238	A2	AMF3-1	Pho		32.77	32.09	0.79	Unchecked	Unknown	Unknown	Target	Unknown	A1	0.001262	8.018e-05	-	-	-	-	SYBR Green I		None	0.91	3.82			2
255;132;197;238	A3	AMF3-1	Pho		31.23	32.09	0.79	Unchecked	Unknown	Unknown	Target	Unknown	A1	0.00367	0.0002331	-	-	-	-	SYBR Green I		None	1.05	3.67			3
255;132;197;238	A4	AMF3-2	Pho		31.47	32.17	0.64	Unchecked	Unknown	Unknown	Target	Unknown	A4	0.006375	0.0009481	-	-	-	-	SYBR Green I		None	1.14	3.84			4
255;132;197;238	A5	AMF3-2	Pho		32.32	32.17	0.64	Unchecked	Unknown	Unknown	Target	Unknown	A4	0.003537	0.000526	-	-	-	-	SYBR Green I		None	0.94	3.85			5
255;132;197;238	A6	AMF3-2	Pho		32.73	32.17	0.64	Unchecked	Unknown	Unknown	Target	Unknown	A4	0.002662	0.0003959	-	-	-	-	SYBR Green I		None	1.15	3.91			6
255;132;197;238	A7	AMF3-3	Pho		33.41	33.71	0.61	Unchecked	Unknown	Unknown	Target	Unknown	A7	0.007794	0.0007051	-	-	-	-	SYBR Green I		None	1.14	3.87			7
255;132;197;238	A8	AMF3-3	Pho		33.32	33.71	0.61	Unchecked	Unknown	Unknown	Target	Unknown	A7	0.008296	0.0007505	-	-	-	-	SYBR Green I		None	1.06	3.76			8
255;132;197;238	A9	AMF3-3	Pho		34.41	33.71	0.61	Unchecked	Unknown	Unknown	Target	Unknown	A7	0.003897	0.0003526	-	-	-	-	SYBR Green I		None	1.17	3.92			9
255;47;73;113	A10	CK01	Pho		29.4	29.31	0.32	Unchecked	Unknown	Unknown	Target	Unknown	A10	0.01614	0.001567	-	-	-	-	SYBR Green I		None	1.17	3.92			10
255;47;73;113	A11	CK01	Pho		29.57	29.31	0.32	Unchecked	Unknown	Unknown	Target	Unknown	A10	0.01434	0.001393	-	-	-	-	SYBR Green I		None	1.18	3.96			11
255;47;73;113	A12	CK01	Pho		28.95	29.31	0.32	Unchecked	Unknown	Unknown	Target	Unknown	A10	0.02205	0.002141	-	-	-	-	SYBR Green I		None	1.12	3.73			12
255;132;197;238	B1	AMF3-1	EF1a		23.12	23.14	0.09	Unchecked	Unknown	Unknown	Reference	Unknown	B1	-	-	-	-	-	-	SYBR Green I		None	1.47	4.54			13
255;132;197;238	B2	AMF3-1	EF1a		23.06	23.14	0.09	Unchecked	Unknown	Unknown	Reference	Unknown	B1	-	-	-	-	-	-	SYBR Green I		None	1.19	4.01			14
255;132;197;238	B3	AMF3-1	EF1a		23.24	23.14	0.09	Unchecked	Unknown	Unknown	Reference	Unknown	B1	-	-	-	-	-	-	SYBR Green I		None	1.2	4.03			15
255;132;197;238	B4	AMF3-2	EF1a		23.93	24.18	0.21	Unchecked	Unknown	Unknown	Reference	Unknown	B4	-	-	-	-	-	-	SYBR Green I		None	1.25	4.13			16
255;132;197;238	B5	AMF3-2	EF1a		24.28	24.18	0.21	Unchecked	Unknown	Unknown	Reference	Unknown	B4	-	-	-	-	-	-	SYBR Green I		None	1.12	3.9			17
255;132;197;238	B6	AMF3-2	EF1a		24.32	24.18	0.21	Unchecked	Unknown	Unknown	Reference	Unknown	B4	-	-	-	-	-	-	SYBR Green I		None	1.13	3.92			18
255;132;197;238	B7	AMF3-3	EF1a		26.27	26.41	0.13	Unchecked	Unknown	Unknown	Reference	Unknown	B7	-	-	-	-	-	-	SYBR Green I		None	1.1	3.85			19
255;132;197;238	B8	AMF3-3	EF1a		26.53	26.41	0.13	Unchecked	Unknown	Unknown	Reference	Unknown	B7	-	-	-	-	-	-	SYBR Green I		None	1.16	3.88			20
255;132;197;238	B9	AMF3-3	EF1a		26.42	26.41	0.13	Unchecked	Unknown	Unknown	Reference	Unknown	B7	-	-	-	-	-	-	SYBR Green I		None	1.28	4.13			21
255;47;73;113	B10	CK01	EF1a		23.44	23.45	0.14	Unchecked	Unknown	Unknown	Reference	Unknown	B10	-	-	-	-	-	-	SYBR Green I		None	1.24	4.12			22
255;47;73;113	B11	CK01	EF1a		23.31	23.45	0.14	Unchecked	Unknown	Unknown	Reference	Unknown	B10	-	-	-	-	-	-	SYBR Green I		None	1.21	4.06			23
255;47;73;113	B12	CK01	EF1a		23.59	23.45	0.14	Unchecked	Unknown	Unknown	Reference	Unknown	B10	-	-	-	-	-	-	SYBR Green I		None	1.21	4.07			24
255;132;197;238	C1	AMF3-4	Pho		32.59	31.87	0.64	Unchecked	Unknown	Unknown	Target	Unknown	C1	0.002393	0.0002348	-	-	-	-	SYBR Green I		None	1.33	4.29			25
255;132;197;238	C2	AMF3-4	Pho		31.65	31.87	0.64	Unchecked	Unknown	Unknown	Target	Unknown	C1	0.004592	0.0004505	-	-	-	-	SYBR Green I		None	1.1	3.81			26
255;132;197;238	C3	AMF3-4	Pho		31.36	31.87	0.64	Unchecked	Unknown	Unknown	Target	Unknown	C1	0.005614	0.0005508	-	-	-	-	SYBR Green I		None	1.16	3.95			27
255;132;197;238	C4	AMF3-5	Pho		32.14	32.39	0.22	Unchecked	Unknown	Unknown	Target	Unknown	C4	0.001286	8.28e-05	-	-	-	-	SYBR Green I		None	1.21	4.08			28
255;132;197;238	C5	AMF3-5	Pho		32.55	32.39	0.22	Unchecked	Unknown	Unknown	Target	Unknown	C4	0.0009676	6.232e-05	-	-	-	-	SYBR Green I		None	1.03	3.68			29
255;132;197;238	C6	AMF3-5	Pho		32.47	32.39	0.22	Unchecked	Unknown	Unknown	Target	Unknown	C4	0.001023	6.587e-05	-	-	-	-	SYBR Green I		None	1.02	3.7			30
255;132;197;238	C7	AMF3-6	Pho		30.49	30.42	0.33	Unchecked	Unknown	Unknown	Target	Unknown	C7	0.003292	0.000183	-	-	-	-	SYBR Green I		None	1.09	3.8			31
255;132;197;238	C8	AMF3-6	Pho		30.07	30.42	0.33	Unchecked	Unknown	Unknown	Target	Unknown	C7	0.004405	0.0002449	-	-	-	-	SYBR Green I		None	1.16	3.91			32
255;132;197;238	C9	AMF3-6	Pho		30.71	30.42	0.33	Unchecked	Unknown	Unknown	Target	Unknown	C7	0.002827	0.0001572	-	-	-	-	SYBR Green I		None	1.19	3.94			33
255;47;73;113	C10	CK02	Pho		29.49	29.91	0.37	Unchecked	Unknown	Unknown	Target	Unknown	C10	0.007634	0.0003443	-	-	-	-	SYBR Green I		None	1.11	3.81			34
255;47;73;113	C11	CK02	Pho		30.16	29.91	0.37	Unchecked	Unknown	Unknown	Target	Unknown	C10	0.004798	0.0002164	-	-	-	-	SYBR Green I		None	1.14	3.89			35
255;47;73;113	C12	CK02	Pho		30.08	29.91	0.37	Unchecked	Unknown	Unknown	Target	Unknown	C10	0.005072	0.0002287	-	-	-	-	SYBR Green I		None	1.19	3.99			36
255;132;197;238	D1	AMF3-4	EF1a		23.72	23.88	0.14	Unchecked	Unknown	Unknown	Reference	Unknown	D1	-	-	-	-	-	-	SYBR Green I		None	1.5	4.59			37
255;132;197;238	D2	AMF3-4	EF1a		23.97	23.88	0.14	Unchecked	Unknown	Unknown	Reference	Unknown	D1	-	-	-	-	-	-	SYBR Green I		None	1.12	3.88			38
255;132;197;238	D3	AMF3-4	EF1a		23.96	23.88	0.14	Unchecked	Unknown	Unknown	Reference	Unknown	D1	-	-	-	-	-	-	SYBR Green I		None	1.26	4.17			39
255;132;197;238	D4	AMF3-5	EF1a		22.43	22.54	0.09	Unchecked	Unknown	Unknown	Reference	Unknown	D4	-	-	-	-	-	-	SYBR Green I		None	1.28	4.2			40
255;132;197;238	D5	AMF3-5	EF1a		22.58	22.54	0.09	Unchecked	Unknown	Unknown	Reference	Unknown	D4	-	-	-	-	-	-	SYBR Green I		None	1.11	3.87			41
255;132;197;238	D6	AMF3-5	EF1a		22.6	22.54	0.09	Unchecked	Unknown	Unknown	Reference	Unknown	D4	-	-	-	-	-	-	SYBR Green I		None	1.21	4.07			42
255;132;197;238	D7	AMF3-6	EF1a		22.25	22.24	0.08	Unchecked	Unknown	Unknown	Reference	Unknown	D7	-	-	-	-	-	-	SYBR Green I		None	1.27	4.18			43
255;132;197;238	D8	AMF3-6	EF1a		22.32	22.24	0.08	Unchecked	Unknown	Unknown	Reference	Unknown	D7	-	-	-	-	-	-	SYBR Green I		None	1.27	4.18			44
255;132;197;238	D9	AMF3-6	EF1a		22.16	22.24	0.08	Unchecked	Unknown	Unknown	Reference	Unknown	D7	-	-	-	-	-	-	SYBR Green I		None	1.23	4.11			45
255;47;73;113	D10	CK02	EF1a		22.52	22.46	0.07	Unchecked	Unknown	Unknown	Reference	Unknown	D10	-	-	-	-	-	-	SYBR Green I		None	1.11	3.85			46
255;47;73;113	D11	CK02	EF1a		22.39	22.46	0.07	Unchecked	Unknown	Unknown	Reference	Unknown	D10	-	-	-	-	-	-	SYBR Green I		None	1.22	4.06			47
255;47;73;113	D12	CK02	EF1a		22.46	22.46	0.07	Unchecked	Unknown	Unknown	Reference	Unknown	D10	-	-	-	-	-	-	SYBR Green I		None	1.24	4.11			48
255;132;197;238	E1	AMF4-1	Pho		30.07	30.4	0.38	Unchecked	Unknown	Unknown	Target	Unknown	E1	0.004415	6.371e-05	-	-	-	-	SYBR Green I		None	1.29	4.16			49
255;132;197;238	E2	AMF4-1	Pho		30.33	30.4	0.38	Unchecked	Unknown	Unknown	Target	Unknown	E1	0.003687	5.32e-05	-	-	-	-	SYBR Green I		None	1.22	4.02			50
255;132;197;238	E3	AMF4-1	Pho		30.81	30.4	0.38	Unchecked	Unknown	Unknown	Target	Unknown	E1	0.002644	3.814e-05	-	-	-	-	SYBR Green I		None	1.28	4.12			51
255;132;197;238	E4	AMF4-2	Pho		29.48	29.51	0.38	Unchecked	Unknown	Unknown	Target	Unknown	E4	0.002743	0.0001556	-	-	-	-	SYBR Green I		None	1.14	3.85			52
255;132;197;238	E5	AMF4-2	Pho		29.9	29.51	0.38	Unchecked	Unknown	Unknown	Target	Unknown	E4	0.00205	0.0001163	-	-	-	-	SYBR Green I		None	1.06	3.7			53
255;132;197;238	E6	AMF4-2	Pho		29.14	29.51	0.38	Unchecked	Unknown	Unknown	Target	Unknown	E4	0.003472	0.000197	-	-	-	-	SYBR Green I		None	1.1	3.7			54
255;132;197;238	E7	AMF4-3	Pho		29.99	30.29	0.55	Unchecked	Unknown	Unknown	Target	Unknown	E7	0.003773	0.0001886	-	-	-	-	SYBR Green I		None	1.26	4.1			55
255;132;197;238	E8	AMF4-3	Pho		30.92	30.29	0.55	Unchecked	Unknown	Unknown	Target	Unknown	E7	0.00198	9.899e-05	-	-	-	-	SYBR Green I		None	1.22	4.05			56
255;132;197;238	E9	AMF4-3	Pho		29.95	30.29	0.55	Unchecked	Unknown	Unknown	Target	Unknown	E7	0.003879	0.0001939	-	-	-	-	SYBR Green I		None	1.19	3.99			57
255;47;73;113	E10	CK03	Pho		27.4	29.68	4.01	Unchecked	Unknown	Unknown	Target	Unknown	E10	0.01824	0.001195	-	-	-	-	SYBR Green I		None	1.15	3.8			58
255;47;73;113	E11	CK03	Pho		27.33	29.68	4.01	Unchecked	Unknown	Unknown	Target	Unknown	E10	0.01915	0.001254	-	-	-	-	SYBR Green I		None	1.15	3.8			59
255;47;73;113	E12	CK03	Pho		34.31	29.68	4.01	Unchecked	Unknown	Unknown	Target	Unknown	E10	0.0001517	9.937e-06	-	-	-	-	SYBR Green I		None	1.32	4.21			60
255;132;197;238	F1	AMF4-1	EF1a		22.23	22.25	0.02	Unchecked	Unknown	Unknown	Reference	Unknown	F1	-	-	-	-	-	-	SYBR Green I		None	1.34	4.32			61
255;132;197;238	F2	AMF4-1	EF1a		22.24	22.25	0.02	Unchecked	Unknown	Unknown	Reference	Unknown	F1	-	-	-	-	-	-	SYBR Green I		None	1.25	4.15			62
255;132;197;238	F3	AMF4-1	EF1a		22.27	22.25	0.02	Unchecked	Unknown	Unknown	Reference	Unknown	F1	-	-	-	-	-	-	SYBR Green I		None	1.32	4.27			63
255;132;197;238	F4	AMF4-2	EF1a		20.9	20.97	0.08	Unchecked	Unknown	Unknown	Reference	Unknown	F4	-	-	-	-	-	-	SYBR Green I		None	1.34	4.31			64
255;132;197;238	F5	AMF4-2	EF1a		20.95	20.97	0.08	Unchecked	Unknown	Unknown	Reference	Unknown	F4	-	-	-	-	-	-	SYBR Green I		None	1.29	4.23			65
255;132;197;238	F6	AMF4-2	EF1a		21.06	20.97	0.08	Unchecked	Unknown	Unknown	Reference	Unknown	F4	-	-	-	-	-	-	SYBR Green I		None	1.2	4.04			66
255;132;197;238	F7	AMF4-3	EF1a		22	21.94	0.07	Unchecked	Unknown	Unknown	Reference	Unknown	F7	-	-	-	-	-	-	SYBR Green I		None	1.24	4.11			67
255;132;197;238	F8	AMF4-3	EF1a		21.96	21.94	0.07	Unchecked	Unknown	Unknown	Reference	Unknown	F7	-	-	-	-	-	-	SYBR Green I		None	1.31	4.25			68
255;132;197;238	F9	AMF4-3	EF1a		21.86	21.94	0.07	Unchecked	Unknown	Unknown	Reference	Unknown	F7	-	-	-	-	-	-	SYBR Green I		None	1.32	4.27			69
255;47;73;113	F10	CK03	EF1a		21.59	21.62	0.09	Unchecked	Unknown	Unknown	Reference	Unknown	F10	-	-	-	-	-	-	SYBR Green I		None	1.2	4.04			70
255;47;73;113	F11	CK03	EF1a		21.55	21.62	0.09	Unchecked	Unknown	Unknown	Reference	Unknown	F10	-	-	-	-	-	-	SYBR Green I		None	1.18	3.99			71
255;47;73;113	F12	CK03	EF1a		21.73	21.62	0.09	Unchecked	Unknown	Unknown	Reference	Unknown	F10	-	-	-	-	-	-	SYBR Green I		None	1.13	3.91			72
255;132;197;238	G1	AMF4-4	Pho		30.03	29.99	0.29	Unchecked	Unknown	Unknown	Target	Unknown	G1	0.004487	8.229e-05	-	-	-	-	SYBR Green I		None	1.46	4.34			73
255;132;197;238	G2	AMF4-4	Pho		29.68	29.99	0.29	Unchecked	Unknown	Unknown	Target	Unknown	G1	0.005719	0.0001049	-	-	-	-	SYBR Green I		None	1.2	3.99			74
255;132;197;238	G3	AMF4-4	Pho		30.25	29.99	0.29	Unchecked	Unknown	Unknown	Target	Unknown	G1	0.003852	7.065e-05	-	-	-	-	SYBR Green I		None	1.22	4.02			75
255;132;197;238	G4	AMF4-5	Pho		29.07	29.38	0.28	Unchecked	Unknown	Unknown	Target	Unknown	G4	0.004082	0.0001143	-	-	-	-	SYBR Green I		None	1.26	4.02			76
255;132;197;238	G5	AMF4-5	Pho		29.43	29.38	0.28	Unchecked	Unknown	Unknown	Target	Unknown	G4	0.00318	8.909e-05	-	-	-	-	SYBR Green I		None	1.22	3.99			77
255;132;197;238	G6	AMF4-5	Pho		29.63	29.38	0.28	Unchecked	Unknown	Unknown	Target	Unknown	G4	0.002769	7.756e-05	-	-	-	-	SYBR Green I		None	1.19	4			78
255;132;197;238	G7	AMF4-6	Pho		29.72	29.1	0.54	Unchecked	Unknown	Unknown	Target	Unknown	G7	0.003537	0.0002056	-	-	-	-	SYBR Green I		None	1.12	3.86			79
255;132;197;238	G8	AMF4-6	Pho		28.82	29.1	0.54	Unchecked	Unknown	Unknown	Target	Unknown	G7	0.0066	0.0003837	-	-	-	-	SYBR Green I		None	1.19	3.93			80
255;132;197;238	G9	AMF4-6	Pho		28.76	29.1	0.54	Unchecked	Unknown	Unknown	Target	Unknown	G7	0.00688	0.0004	-	-	-	-	SYBR Green I		None	1.26	4.04			81
255;47;73;113	G10	NTC	Pho		-	-	-	Unchecked	Unknown	Unknown	Target	Unknown	G10	0	-	-	-	-	-	SYBR Green I		None	0.01	0.11			82
255;47;73;113	G11	NTC	Pho		-	-	-	Unchecked	Unknown	Unknown	Target	Unknown	G10	0	-	-	-	-	-	SYBR Green I		None	0.01	0.11			83
255;47;73;113	G12	NTC	Pho		-	-	-	Unchecked	Unknown	Unknown	Target	Unknown	G10	0	-	-	-	-	-	SYBR Green I		None	0.01	0.11			84
255;132;197;238	H1	AMF4-4	EF1a		22.2	22.23	0.03	Unchecked	Unknown	Unknown	Reference	Unknown	H1	-	-	-	-	-	-	SYBR Green I		None	1.36	4.36			85
255;132;197;238	H2	AMF4-4	EF1a		22.24	22.23	0.03	Unchecked	Unknown	Unknown	Reference	Unknown	H1	-	-	-	-	-	-	SYBR Green I		None	1.26	4.18			86
255;132;197;238	H3	AMF4-4	EF1a		22.25	22.23	0.03	Unchecked	Unknown	Unknown	Reference	Unknown	H1	-	-	-	-	-	-	SYBR Green I		None	1.21	4.06			87
255;132;197;238	H4	AMF4-5	EF1a		21.11	21.13	0.04	Unchecked	Unknown	Unknown	Reference	Unknown	H4	-	-	-	-	-	-	SYBR Green I		None	1.23	4.12			88
255;132;197;238	H5	AMF4-5	EF1a		21.11	21.13	0.04	Unchecked	Unknown	Unknown	Reference	Unknown	H4	-	-	-	-	-	-	SYBR Green I		None	1.26	4.18			89
255;132;197;238	H6	AMF4-5	EF1a		21.18	21.13	0.04	Unchecked	Unknown	Unknown	Reference	Unknown	H4	-	-	-	-	-	-	SYBR Green I		None	1.3	4.29			90
255;132;197;238	H7	AMF4-6	EF1a		21.63	21.58	0.08	Unchecked	Unknown	Unknown	Reference	Unknown	H7	-	-	-	-	-	-	SYBR Green I		None	1.17	4			91
255;132;197;238	H8	AMF4-6	EF1a		21.62	21.58	0.08	Unchecked	Unknown	Unknown	Reference	Unknown	H7	-	-	-	-	-	-	SYBR Green I		None	1.17	4.01			92
255;132;197;238	H9	AMF4-6	EF1a		21.48	21.58	0.08	Unchecked	Unknown	Unknown	Reference	Unknown	H7	-	-	-	-	-	-	SYBR Green I		None	1.33	4.3			93
255;47;73;113	H10	NTC	EF1a		-	-	-	Unchecked	Unknown	Unknown	Reference	Unknown	H10	-	-	-	-	-	-	SYBR Green I		None	0.01	0.13			94
255;47;73;113	H11	NTC	EF1a		-	-	-	Unchecked	Unknown	Unknown	Reference	Unknown	H10	-	-	-	-	-	-	SYBR Green I		None	0.01	0.11			95
255;47;73;113	H12	NTC	EF1a		-	-	-	Unchecked	Unknown	Unknown	Reference	Unknown	H10	-	-	-	-	-	-	SYBR Green I		None	0.05	0.41			96

## Sheet: AMF5, Fert1
Color	Position	Sample Name	Gene Name	Condition Name	Cq	Cq Mean	Cq Error	Excluded	Sample Type	Sample Type RQ	Gene Type	Condition Type	Replicate Group	Ratio	Ratio Error	Normalized Ratio	Normalized Ratio Error	Scaled Ratio	Scaled Ratio Error	Dye	Edited Call	Failure	Slope	EPF	Notes	Sample Prep Notes	Number
255;132;197;238	A1	AMF5-1	Pho		28.32	28.22	0.1	Unchecked	Unknown	Unknown	Target	Unknown	A1	0.005275	0.0002955	-	-	-	-	SYBR Green I		None	1.22	3.95			1
255;132;197;238	A2	AMF5-1	Pho		28.21	28.22	0.1	Unchecked	Unknown	Unknown	Target	Unknown	A1	0.005693	0.0003189	-	-	-	-	SYBR Green I		None	1.12	3.78			2
255;132;197;238	A3	AMF5-1	Pho		28.12	28.22	0.1	Unchecked	Unknown	Unknown	Target	Unknown	A1	0.006059	0.0003395	-	-	-	-	SYBR Green I		None	1.01	3.56			3
255;132;197;238	A4	AMF5-2	Pho		30.84	30.71	0.14	Unchecked	Unknown	Unknown	Target	Unknown	A4	0.003354	0.0001013	-	-	-	-	SYBR Green I		None	1.27	4.08			4
255;132;197;238	A5	AMF5-2	Pho		30.57	30.71	0.14	Unchecked	Unknown	Unknown	Target	Unknown	A4	0.004044	0.0001222	-	-	-	-	SYBR Green I		None	1.13	3.88			5
255;132;197;238	A6	AMF5-2	Pho		30.71	30.71	0.14	Unchecked	Unknown	Unknown	Target	Unknown	A4	0.00367	0.0001109	-	-	-	-	SYBR Green I		None	1.14	3.92			6
255;132;197;238	A7	AMF5-3	Pho		30.13	30.51	0.75	Unchecked	Unknown	Unknown	Target	Unknown	A7	0.007885	0.0009721	-	-	-	-	SYBR Green I		None	1.1	3.82			7
255;132;197;238	A8	AMF5-3	Pho		30.03	30.51	0.75	Unchecked	Unknown	Unknown	Target	Unknown	A7	0.008451	0.001042	-	-	-	-	SYBR Green I		None	1.09	3.79			8
255;132;197;238	A9	AMF5-3	Pho		31.37	30.51	0.75	Unchecked	Unknown	Unknown	Target	Unknown	A7	0.003338	0.0004116	-	-	-	-	SYBR Green I		None	1.15	3.91			9
255;47;73;113	A10	CK01	Pho		29.3	29.25	0.25	Unchecked	Unknown	Unknown	Target	Unknown	A10	0.01332	9.234e-05	-	-	-	-	SYBR Green I		None	1.17	3.94			10
255;47;73;113	A11	CK01	Pho		28.98	29.25	0.25	Unchecked	Unknown	Unknown	Target	Unknown	A10	0.01663	0.0001153	-	-	-	-	SYBR Green I		None	1.17	3.9			11
255;47;73;113	A12	CK01	Pho		29.47	29.25	0.25	Unchecked	Unknown	Unknown	Target	Unknown	A10	0.01184	8.208e-05	-	-	-	-	SYBR Green I		None	1.13	3.83			12
255;132;197;238	B1	AMF5-1	EF1a		20.8	20.75	0.08	Unchecked	Unknown	Unknown	Reference	Unknown	B1	-	-	-	-	-	-	SYBR Green I		None	1.45	4.42			13
255;132;197;238	B2	AMF5-1	EF1a		20.66	20.75	0.08	Unchecked	Unknown	Unknown	Reference	Unknown	B1	-	-	-	-	-	-	SYBR Green I		None	1.21	3.99			14
255;132;197;238	B3	AMF5-1	EF1a		20.8	20.75	0.08	Unchecked	Unknown	Unknown	Reference	Unknown	B1	-	-	-	-	-	-	SYBR Green I		None	1.19	3.95			15
255;132;197;238	B4	AMF5-2	EF1a		22.57	22.62	0.04	Unchecked	Unknown	Unknown	Reference	Unknown	B4	-	-	-	-	-	-	SYBR Green I		None	1.31	4.14			16
255;132;197;238	B5	AMF5-2	EF1a		22.65	22.62	0.04	Unchecked	Unknown	Unknown	Reference	Unknown	B4	-	-	-	-	-	-	SYBR Green I		None	1.18	3.9			17
255;132;197;238	B6	AMF5-2	EF1a		22.64	22.62	0.04	Unchecked	Unknown	Unknown	Reference	Unknown	B4	-	-	-	-	-	-	SYBR Green I		None	1.19	3.95			18
255;132;197;238	B7	AMF5-3	EF1a		23.27	23.14	0.18	Unchecked	Unknown	Unknown	Reference	Unknown	B7	-	-	-	-	-	-	SYBR Green I		None	1.11	3.87			19
255;132;197;238	B8	AMF5-3	EF1a		23.22	23.14	0.18	Unchecked	Unknown	Unknown	Reference	Unknown	B7	-	-	-	-	-	-	SYBR Green I		None	1.16	3.94			20
255;132;197;238	B9	AMF5-3	EF1a		22.94	23.14	0.18	Unchecked	Unknown	Unknown	Reference	Unknown	B7	-	-	-	-	-	-	SYBR Green I		None	1.3	4.17			21
255;47;73;113	B10	CK01	EF1a		23.06	23.07	0.01	Unchecked	Unknown	Unknown	Reference	Unknown	B10	-	-	-	-	-	-	SYBR Green I		None	1.27	4.12			22
255;47;73;113	B11	CK01	EF1a		23.07	23.07	0.01	Unchecked	Unknown	Unknown	Reference	Unknown	B10	-	-	-	-	-	-	SYBR Green I		None	1.23	4.03			23
255;47;73;113	B12	CK01	EF1a		23.08	23.07	0.01	Unchecked	Unknown	Unknown	Reference	Unknown	B10	-	-	-	-	-	-	SYBR Green I		None	1.27	4.12			24
255;132;197;238	C1	AMF5-4	Pho		29.77	29.69	0.08	Unchecked	Unknown	Unknown	Target	Unknown	C1	0.00296	0.0002366	-	-	-	-	SYBR Green I		None	1.23	4.06			25
255;132;197;238	C2	AMF5-4	Pho		29.69	29.69	0.08	Unchecked	Unknown	Unknown	Target	Unknown	C1	0.003129	0.0002501	-	-	-	-	SYBR Green I		None	1.08	3.79			26
255;132;197;238	C3	AMF5-4	Pho		29.62	29.69	0.08	Unchecked	Unknown	Unknown	Target	Unknown	C1	0.003285	0.0002626	-	-	-	-	SYBR Green I		None	1.08	3.81			27
255;132;197;238	C4	AMF5-5	Pho		29.47	29.13	0.3	Unchecked	Unknown	Unknown	Target	Unknown	C4	0.005907	0.0007374	-	-	-	-	SYBR Green I		None	1.25	4.14			28
255;132;197;238	C5	AMF5-5	Pho		28.98	29.13	0.3	Unchecked	Unknown	Unknown	Target	Unknown	C4	0.008296	0.001036	-	-	-	-	SYBR Green I		None	1.08	3.7			29
255;132;197;238	C6	AMF5-5	Pho		28.93	29.13	0.3	Unchecked	Unknown	Unknown	Target	Unknown	C4	0.008589	0.001072	-	-	-	-	SYBR Green I		None	1.08	3.7			30
255;132;197;238	C7	AMF5-6	Pho		28.9	29.37	0.46	Unchecked	Unknown	Unknown	Target	Unknown	C7	0.01014	0.0006901	-	-	-	-	SYBR Green I		None	1.1	3.75			31
255;132;197;238	C8	AMF5-6	Pho		29.39	29.37	0.46	Unchecked	Unknown	Unknown	Target	Unknown	C7	0.007222	0.0004913	-	-	-	-	SYBR Green I		None	1.2	3.98			32
255;132;197;238	C9	AMF5-6	Pho		29.82	29.37	0.46	Unchecked	Unknown	Unknown	Target	Unknown	C7	0.005361	0.0003647	-	-	-	-	SYBR Green I		None	1.16	3.95			33
255;47;73;113	C10	CK02	Pho		29.07	28.97	0.16	Unchecked	Unknown	Unknown	Target	Unknown	C10	0.008258	0.0006451	-	-	-	-	SYBR Green I		None	1.12	3.77			34
255;47;73;113	C11	CK02	Pho		29.05	28.97	0.16	Unchecked	Unknown	Unknown	Target	Unknown	C10	0.008373	0.0006541	-	-	-	-	SYBR Green I		None	1.17	3.88			35
255;47;73;113	C12	CK02	Pho		28.78	28.97	0.16	Unchecked	Unknown	Unknown	Target	Unknown	C10	0.0101	0.0007887	-	-	-	-	SYBR Green I		None	1.2	3.92			36
255;132;197;238	D1	AMF5-4	EF1a		21.48	21.37	0.12	Unchecked	Unknown	Unknown	Reference	Unknown	D1	-	-	-	-	-	-	SYBR Green I		None	1.38	4.39			37
255;132;197;238	D2	AMF5-4	EF1a		21.25	21.37	0.12	Unchecked	Unknown	Unknown	Reference	Unknown	D1	-	-	-	-	-	-	SYBR Green I		None	1.15	3.88			38
255;132;197;238	D3	AMF5-4	EF1a		21.38	21.37	0.12	Unchecked	Unknown	Unknown	Reference	Unknown	D1	-	-	-	-	-	-	SYBR Green I		None	1.26	4.16			39
255;132;197;238	D4	AMF5-5	EF1a		21.86	22.07	0.18	Unchecked	Unknown	Unknown	Reference	Unknown	D4	-	-	-	-	-	-	SYBR Green I		None	1.36	4.29			40
255;132;197;238	D5	AMF5-5	EF1a		22.19	22.07	0.18	Unchecked	Unknown	Unknown	Reference	Unknown	D4	-	-	-	-	-	-	SYBR Green I		None	1.15	3.94			41
255;132;197;238	D6	AMF5-5	EF1a		22.15	22.07	0.18	Unchecked	Unknown	Unknown	Reference	Unknown	D4	-	-	-	-	-	-	SYBR Green I		None	1.23	4.12			42
255;132;197;238	D7	AMF5-6	EF1a		22.22	22.28	0.1	Unchecked	Unknown	Unknown	Reference	Unknown	D7	-	-	-	-	-	-	SYBR Green I		None	1.32	4.2			43
255;132;197;238	D8	AMF5-6	EF1a		22.22	22.28	0.1	Unchecked	Unknown	Unknown	Reference	Unknown	D7	-	-	-	-	-	-	SYBR Green I		None	1.31	4.17			44
255;132;197;238	D9	AMF5-6	EF1a		22.39	22.28	0.1	Unchecked	Unknown	Unknown	Reference	Unknown	D7	-	-	-	-	-	-	SYBR Green I		None	1.24	4.13			45
255;47;73;113	D10	CK02	EF1a		22.28	22.15	0.11	Unchecked	Unknown	Unknown	Reference	Unknown	D10	-	-	-	-	-	-	SYBR Green I		None	1.15	3.92			46
255;47;73;113	D11	CK02	EF1a		22.09	22.15	0.11	Unchecked	Unknown	Unknown	Reference	Unknown	D10	-	-	-	-	-	-	SYBR Green I		None	1.22	4.02			47
255;47;73;113	D12	CK02	EF1a		22.08	22.15	0.11	Unchecked	Unknown	Unknown	Reference	Unknown	D10	-	-	-	-	-	-	SYBR Green I		None	1.24	4.05			48
255;132;197;238	E1	Fert1-1	Pho		30.95	30.5	0.4	Unchecked	Unknown	Unknown	Target	Unknown	E1	0.002323	8.964e-05	-	-	-	-	SYBR Green I		None	1.26	4.14			49
255;132;197;238	E2	Fert1-1	Pho		30.35	30.5	0.4	Unchecked	Unknown	Unknown	Target	Unknown	E1	0.003521	0.0001359	-	-	-	-	SYBR Green I		None	1.24	4.05			50
255;132;197;238	E3	Fert1-1	Pho		30.2	30.5	0.4	Unchecked	Unknown	Unknown	Target	Unknown	E1	0.003906	0.0001508	-	-	-	-	SYBR Green I		None	1.19	4.01			51
255;132;197;238	E4	Fert1-2	Pho		28.63	28.44	0.21	Unchecked	Unknown	Unknown	Target	Unknown	E4	0.005263	0.0007721	-	-	-	-	SYBR Green I		None	1.28	4.06			52
255;132;197;238	E5	Fert1-2	Pho		28.47	28.44	0.21	Unchecked	Unknown	Unknown	Target	Unknown	E4	0.00588	0.0008626	-	-	-	-	SYBR Green I		None	1.06	3.6			53
255;132;197;238	E6	Fert1-2	Pho		28.22	28.44	0.21	Unchecked	Unknown	Unknown	Target	Unknown	E4	0.006992	0.001026	-	-	-	-	SYBR Green I		None	1.13	3.78			54
255;132;197;238	E7	Fert1-3	Pho		28.22	28.25	0.25	Unchecked	Unknown	Unknown	Target	Unknown	E7	0.006244	0.0003277	-	-	-	-	SYBR Green I		None	1.13	3.76			55
255;132;197;238	E8	Fert1-3	Pho		28.52	28.25	0.25	Unchecked	Unknown	Unknown	Target	Unknown	E7	0.005072	0.0002662	-	-	-	-	SYBR Green I		None	1.17	3.85			56
255;132;197;238	E9	Fert1-3	Pho		28.02	28.25	0.25	Unchecked	Unknown	Unknown	Target	Unknown	E7	0.007172	0.0003764	-	-	-	-	SYBR Green I		None	1.15	3.85			57
255;47;73;113	E10	CK03	Pho		27.38	27.26	0.13	Unchecked	Unknown	Unknown	Target	Unknown	E10	0.01485	0.001206	-	-	-	-	SYBR Green I		None	1.14	3.8			58
255;47;73;113	E11	CK03	Pho		27.26	27.26	0.13	Unchecked	Unknown	Unknown	Target	Unknown	E10	0.01614	0.001311	-	-	-	-	SYBR Green I		None	1.07	3.64			59
255;47;73;113	E12	CK03	Pho		27.13	27.26	0.13	Unchecked	Unknown	Unknown	Target	Unknown	E10	0.01766	0.001435	-	-	-	-	SYBR Green I		None	1.14	3.83			60
255;132;197;238	F1	Fert1-1	EF1a		22.25	22.2	0.06	Unchecked	Unknown	Unknown	Reference	Unknown	F1	-	-	-	-	-	-	SYBR Green I		None	1.32	4.21			61
255;132;197;238	F2	Fert1-1	EF1a		22.21	22.2	0.06	Unchecked	Unknown	Unknown	Reference	Unknown	F1	-	-	-	-	-	-	SYBR Green I		None	1.27	4.11			62
255;132;197;238	F3	Fert1-1	EF1a		22.14	22.2	0.06	Unchecked	Unknown	Unknown	Reference	Unknown	F1	-	-	-	-	-	-	SYBR Green I		None	1.34	4.24			63
255;132;197;238	F4	Fert1-2	EF1a		20.9	21.06	0.21	Unchecked	Unknown	Unknown	Reference	Unknown	F4	-	-	-	-	-	-	SYBR Green I		None	1.35	4.25			64
255;132;197;238	F5	Fert1-2	EF1a		20.98	21.06	0.21	Unchecked	Unknown	Unknown	Reference	Unknown	F4	-	-	-	-	-	-	SYBR Green I		None	1.32	4.19			65
255;132;197;238	F6	Fert1-2	EF1a		21.3	21.06	0.21	Unchecked	Unknown	Unknown	Reference	Unknown	F4	-	-	-	-	-	-	SYBR Green I		None	1.2	4.03			66
255;132;197;238	F7	Fert1-3	EF1a		20.81	20.9	0.08	Unchecked	Unknown	Unknown	Reference	Unknown	F7	-	-	-	-	-	-	SYBR Green I		None	1.23	4.04			67
255;132;197;238	F8	Fert1-3	EF1a		20.93	20.9	0.08	Unchecked	Unknown	Unknown	Reference	Unknown	F7	-	-	-	-	-	-	SYBR Green I		None	1.29	4.21			68
255;132;197;238	F9	Fert1-3	EF1a		20.95	20.9	0.08	Unchecked	Unknown	Unknown	Reference	Unknown	F7	-	-	-	-	-	-	SYBR Green I		None	1.31	4.23			69
255;47;73;113	F10	CK03	EF1a		21.26	21.31	0.12	Unchecked	Unknown	Unknown	Reference	Unknown	F10	-	-	-	-	-	-	SYBR Green I		None	1.25	4.04			70
255;47;73;113	F11	CK03	EF1a		21.22	21.31	0.12	Unchecked	Unknown	Unknown	Reference	Unknown	F10	-	-	-	-	-	-	SYBR Green I		None	1.2	3.96			71
255;47;73;113	F12	CK03	EF1a		21.44	21.31	0.12	Unchecked	Unknown	Unknown	Reference	Unknown	F10	-	-	-	-	-	-	SYBR Green I		None	1.18	3.99			72
255;132;197;238	G1	Fert1-4	Pho		27.87	27.72	0.13	Unchecked	Unknown	Unknown	Target	Unknown	G1	0.00688	0.0004632	-	-	-	-	SYBR Green I		None	1.26	4.06			73
255;132;197;238	G2	Fert1-4	Pho		27.66	27.72	0.13	Unchecked	Unknown	Unknown	Target	Unknown	G1	0.007958	0.0005358	-	-	-	-	SYBR Green I		None	1.18	3.82			74
255;132;197;238	G3	Fert1-4	Pho		27.63	27.72	0.13	Unchecked	Unknown	Unknown	Target	Unknown	G1	0.008125	0.000547	-	-	-	-	SYBR Green I		None	1.13	3.75			75
255;132;197;238	G4	Fert1-5	Pho		28.75	28.84	0.18	Unchecked	Unknown	Unknown	Target	Unknown	G4	0.005037	0.0004649	-	-	-	-	SYBR Green I		None	1.27	4.01			76
255;132;197;238	G5	Fert1-5	Pho		28.72	28.84	0.18	Unchecked	Unknown	Unknown	Target	Unknown	G4	0.005142	0.0004747	-	-	-	-	SYBR Green I		None	1.23	3.95			77
255;132;197;238	G6	Fert1-5	Pho		29.04	28.84	0.18	Unchecked	Unknown	Unknown	Target	Unknown	G4	0.004119	0.0003802	-	-	-	-	SYBR Green I		None	1.17	3.87			78
255;132;197;238	G7	Fert1-6	Pho		26.43	26.24	0.18	Unchecked	Unknown	Unknown	Target	Unknown	G7	0.008412	0.0004376	-	-	-	-	SYBR Green I		None	1.04	3.62			79
255;132;197;238	G8	Fert1-6	Pho		26.08	26.24	0.18	Unchecked	Unknown	Unknown	Target	Unknown	G7	0.01072	0.0005578	-	-	-	-	SYBR Green I		None	1.15	3.86			80
255;132;197;238	G9	Fert1-6	Pho		26.21	26.24	0.18	Unchecked	Unknown	Unknown	Target	Unknown	G7	0.009798	0.0005097	-	-	-	-	SYBR Green I		None	1.2	3.94			81
255;47;73;113	G10	NTC	Pho		-	-	-	Unchecked	Unknown	Unknown	Target	Unknown	G10	0	-	-	-	-	-	SYBR Green I		No ratio because reference gene is negative	0.01	0.12			82
255;47;73;113	G11	NTC	Pho		-	-	-	Unchecked	Unknown	Unknown	Target	Unknown	G10	0	-	-	-	-	-	SYBR Green I		No ratio because reference gene is negative	0.01	0.11			83
255;47;73;113	G12	NTC	Pho		-	-	-	Unchecked	Unknown	Unknown	Target	Unknown	G10	0	-	-	-	-	-	SYBR Green I		No ratio because reference gene is negative	0.01	0.11			84
255;132;197;238	H1	Fert1-4	EF1a		20.77	20.69	0.1	Unchecked	Unknown	Unknown	Reference	Unknown	H1	-	-	-	-	-	-	SYBR Green I		None	1.32	4.26			85
255;132;197;238	H2	Fert1-4	EF1a		20.58	20.69	0.1	Unchecked	Unknown	Unknown	Reference	Unknown	H1	-	-	-	-	-	-	SYBR Green I		None	1.19	4.03			86
255;132;197;238	H3	Fert1-4	EF1a		20.71	20.69	0.1	Unchecked	Unknown	Unknown	Reference	Unknown	H1	-	-	-	-	-	-	SYBR Green I		None	1.2	4.04			87
255;132;197;238	H4	Fert1-5	EF1a		20.97	21.12	0.13	Unchecked	Unknown	Unknown	Reference	Unknown	H4	-	-	-	-	-	-	SYBR Green I		None	1.22	4.01			88
255;132;197;238	H5	Fert1-5	EF1a		21.15	21.12	0.13	Unchecked	Unknown	Unknown	Reference	Unknown	H4	-	-	-	-	-	-	SYBR Green I		None	1.25	4.13			89
255;132;197;238	H6	Fert1-5	EF1a		21.23	21.12	0.13	Unchecked	Unknown	Unknown	Reference	Unknown	H4	-	-	-	-	-	-	SYBR Green I		None	1.29	4.24			90
255;132;197;238	H7	Fert1-6	EF1a		19.58	19.54	0.08	Unchecked	Unknown	Unknown	Reference	Unknown	H7	-	-	-	-	-	-	SYBR Green I		None	1.16	3.98			91
255;132;197;238	H8	Fert1-6	EF1a		19.58	19.54	0.08	Unchecked	Unknown	Unknown	Reference	Unknown	H7	-	-	-	-	-	-	SYBR Green I		None	1.15	3.93			92
255;132;197;238	H9	Fert1-6	EF1a		19.45	19.54	0.08	Unchecked	Unknown	Unknown	Reference	Unknown	H7	-	-	-	-	-	-	SYBR Green I		None	1.29	4.22			93
255;47;73;113	H10	NTC	EF1a		-	-	-	Unchecked	Unknown	Unknown	Reference	Unknown	H10	-	-	-	-	-	-	SYBR Green I		None	0.01	0.14			94
255;47;73;113	H11	NTC	EF1a		-	-	-	Unchecked	Unknown	Unknown	Reference	Unknown	H10	-	-	-	-	-	-	SYBR Green I		None	0.01	0.13			95
255;47;73;113	H12	NTC	EF1a		-	-	-	Unchecked	Unknown	Unknown	Reference	Unknown	H10	-	-	-	-	-	-	SYBR Green I		None	0.01	0.12			96

## Sheet: AMF6, Fert2
Color	Position	Sample Name	Gene Name	Condition Name	Cq	Cq Mean	Cq Error	Excluded	Sample Type	Sample Type RQ	Gene Type	Condition Type	Replicate Group	Ratio	Ratio Error	Normalized Ratio	Normalized Ratio Error	Scaled Ratio	Scaled Ratio Error	Dye	Edited Call	Failure	Slope	EPF	Notes	Sample Prep Notes	Number
255;132;197;238	A1	AMF6-1	Pho		28.3	28.34	0.12	Unchecked	Unknown	Unknown	Target	Unknown	A1	0.00849	0.0007374	-	-	-	-	SYBR Green I		None	1.26	4.09			1
255;132;197;238	A2	AMF6-1	Pho		28.24	28.34	0.12	Unchecked	Unknown	Unknown	Target	Unknown	A1	0.008851	0.0007687	-	-	-	-	SYBR Green I		None	1.14	3.89			2
255;132;197;238	A3	AMF6-1	Pho		28.47	28.34	0.12	Unchecked	Unknown	Unknown	Target	Unknown	A1	0.007546	0.0006554	-	-	-	-	SYBR Green I		None	0.87	3.46			3
255;132;197;238	A4	AMF6-2	Pho		27.72	27.77	0.23	Unchecked	Unknown	Unknown	Target	Unknown	A4	0.007794	0.0007873	-	-	-	-	SYBR Green I		None	1.2	3.99			4
255;132;197;238	A5	AMF6-2	Pho		28.02	27.77	0.23	Unchecked	Unknown	Unknown	Target	Unknown	A4	0.006331	0.0006395	-	-	-	-	SYBR Green I		None	1.1	3.79			5
255;132;197;238	A6	AMF6-2	Pho		27.57	27.77	0.23	Unchecked	Unknown	Unknown	Target	Unknown	A4	0.008649	0.0008735	-	-	-	-	SYBR Green I		None	1.21	3.95			6
255;132;197;238	A7	AMF6-3	Pho		30.57	30.76	0.53	Unchecked	Unknown	Unknown	Target	Unknown	A7	0.003255	0.0001693	-	-	-	-	SYBR Green I		None	1.15	3.98			7
255;132;197;238	A8	AMF6-3	Pho		31.35	30.76	0.53	Unchecked	Unknown	Unknown	Target	Unknown	A7	0.001895	9.86e-05	-	-	-	-	SYBR Green I		None	1.13	3.94			8
255;132;197;238	A9	AMF6-3	Pho		30.35	30.76	0.53	Unchecked	Unknown	Unknown	Target	Unknown	A7	0.003791	0.0001972	-	-	-	-	SYBR Green I		None	1.06	3.69			9
255;47;73;113	A10	CK01	Pho		29.98	29.8	0.16	Unchecked	Unknown	Unknown	Target	Unknown	A10	0.008069	0.0003418	-	-	-	-	SYBR Green I		None	1.17	4.02			10
255;47;73;113	A11	CK01	Pho		29.73	29.8	0.16	Unchecked	Unknown	Unknown	Target	Unknown	A10	0.009596	0.0004064	-	-	-	-	SYBR Green I		None	1.12	3.93			11
255;47;73;113	A12	CK01	Pho		29.69	29.8	0.16	Unchecked	Unknown	Unknown	Target	Unknown	A10	0.009866	0.0004178	-	-	-	-	SYBR Green I		None	1.17	3.98			12
255;132;197;238	B1	AMF6-1	EF1a		21.54	21.42	0.13	Unchecked	Unknown	Unknown	Reference	Unknown	B1	-	-	-	-	-	-	SYBR Green I		None	1.36	4.37			13
255;132;197;238	B2	AMF6-1	EF1a		21.29	21.42	0.13	Unchecked	Unknown	Unknown	Reference	Unknown	B1	-	-	-	-	-	-	SYBR Green I		None	1.22	4.01			14
255;132;197;238	B3	AMF6-1	EF1a		21.43	21.42	0.13	Unchecked	Unknown	Unknown	Reference	Unknown	B1	-	-	-	-	-	-	SYBR Green I		None	1.19	3.95			15
255;132;197;238	B4	AMF6-2	EF1a		20.58	20.72	0.15	Unchecked	Unknown	Unknown	Reference	Unknown	B4	-	-	-	-	-	-	SYBR Green I		None	1.28	4.12			16
255;132;197;238	B5	AMF6-2	EF1a		20.7	20.72	0.15	Unchecked	Unknown	Unknown	Reference	Unknown	B4	-	-	-	-	-	-	SYBR Green I		None	1.17	3.92			17
255;132;197;238	B6	AMF6-2	EF1a		20.87	20.72	0.15	Unchecked	Unknown	Unknown	Reference	Unknown	B4	-	-	-	-	-	-	SYBR Green I		None	1.17	3.97			18
255;132;197;238	B7	AMF6-3	EF1a		22.31	22.31	0.08	Unchecked	Unknown	Unknown	Reference	Unknown	B7	-	-	-	-	-	-	SYBR Green I		None	1.13	3.86			19
255;132;197;238	B8	AMF6-3	EF1a		22.38	22.31	0.08	Unchecked	Unknown	Unknown	Reference	Unknown	B7	-	-	-	-	-	-	SYBR Green I		None	1.19	3.97			20
255;132;197;238	B9	AMF6-3	EF1a		22.23	22.31	0.08	Unchecked	Unknown	Unknown	Reference	Unknown	B7	-	-	-	-	-	-	SYBR Green I		None	1.16	3.9			21
255;47;73;113	B10	CK01	EF1a		23.04	23.03	0.06	Unchecked	Unknown	Unknown	Reference	Unknown	B10	-	-	-	-	-	-	SYBR Green I		None	1.28	4.14			22
255;47;73;113	B11	CK01	EF1a		23.08	23.03	0.06	Unchecked	Unknown	Unknown	Reference	Unknown	B10	-	-	-	-	-	-	SYBR Green I		None	1.23	4.03			23
255;47;73;113	B12	CK01	EF1a		22.96	23.03	0.06	Unchecked	Unknown	Unknown	Reference	Unknown	B10	-	-	-	-	-	-	SYBR Green I		None	1.26	4.09			24
255;132;197;238	C1	AMF6-4	Pho		28.03	28.11	0.11	Unchecked	Unknown	Unknown	Target	Unknown	C1	0.01184	0.006115	-	-	-	-	SYBR Green I		None	1.36	4.27			25
255;132;197;238	C2	AMF6-4	Pho		28.06	28.11	0.11	Unchecked	Unknown	Unknown	Target	Unknown	C1	0.0116	0.005989	-	-	-	-	SYBR Green I		None	1.15	3.87			26
255;132;197;238	C3	AMF6-4	Pho		28.24	28.11	0.11	Unchecked	Unknown	Unknown	Target	Unknown	C1	0.01024	0.005287	-	-	-	-	SYBR Green I		None	1.21	4			27
255;132;197;238	C4	AMF6-5	Pho		28.13	28.36	0.24	Unchecked	Unknown	Unknown	Target	Unknown	C4	0.009866	0.0007564	-	-	-	-	SYBR Green I		None	1.3	4.17			28
255;132;197;238	C5	AMF6-5	Pho		28.33	28.36	0.24	Unchecked	Unknown	Unknown	Target	Unknown	C4	0.008589	0.0006585	-	-	-	-	SYBR Green I		None	1.1	3.74			29
255;132;197;238	C6	AMF6-5	Pho		28.61	28.36	0.24	Unchecked	Unknown	Unknown	Target	Unknown	C4	0.007074	0.0005423	-	-	-	-	SYBR Green I		None	1.09	3.74			30
255;132;197;238	C7	AMF6-6	Pho		28.14	28.11	0.1	Unchecked	Unknown	Unknown	Target	Unknown	C7	0.007222	0.0006815	-	-	-	-	SYBR Green I		None	1.15	3.85			31
255;132;197;238	C8	AMF6-6	Pho		28.2	28.11	0.1	Unchecked	Unknown	Unknown	Target	Unknown	C7	0.006928	0.0006538	-	-	-	-	SYBR Green I		None	1.22	3.98			32
255;132;197;238	C9	AMF6-6	Pho		28	28.11	0.1	Unchecked	Unknown	Unknown	Target	Unknown	C7	0.007958	0.000751	-	-	-	-	SYBR Green I		None	1.16	3.88			33
255;47;73;113	C10	CK02	Pho		29.74	29.94	0.29	Unchecked	Unknown	Unknown	Target	Unknown	C10	0.005166	0.0003761	-	-	-	-	SYBR Green I		None	1.16	3.97			34
255;47;73;113	C11	CK02	Pho		29.82	29.94	0.29	Unchecked	Unknown	Unknown	Target	Unknown	C10	0.004888	0.0003559	-	-	-	-	SYBR Green I		None	1.2	4.01			35
255;47;73;113	C12	CK02	Pho		30.27	29.94	0.29	Unchecked	Unknown	Unknown	Target	Unknown	C10	0.003578	0.0002605	-	-	-	-	SYBR Green I		None	1.18	4.02			36
255;132;197;238	D1	AMF6-4	EF1a		21.22	21.63	0.75	Unchecked	Unknown	Unknown	Reference	Unknown	D1	-	-	-	-	-	-	SYBR Green I		None	1.4	4.42			37
255;132;197;238	D2	AMF6-4	EF1a		21.18	21.63	0.75	Unchecked	Unknown	Unknown	Reference	Unknown	D1	-	-	-	-	-	-	SYBR Green I		None	1.16	3.89			38
255;132;197;238	D3	AMF6-4	EF1a		22.49	21.63	0.75	Unchecked	Unknown	Unknown	Reference	Unknown	D1	-	-	-	-	-	-	SYBR Green I		None	1.37	4.25			39
255;132;197;238	D4	AMF6-5	EF1a		21.35	21.47	0.11	Unchecked	Unknown	Unknown	Reference	Unknown	D4	-	-	-	-	-	-	SYBR Green I		None	1.35	4.26			40
255;132;197;238	D5	AMF6-5	EF1a		21.48	21.47	0.11	Unchecked	Unknown	Unknown	Reference	Unknown	D4	-	-	-	-	-	-	SYBR Green I		None	1.17	3.9			41
255;132;197;238	D6	AMF6-5	EF1a		21.57	21.47	0.11	Unchecked	Unknown	Unknown	Reference	Unknown	D4	-	-	-	-	-	-	SYBR Green I		None	1.24	4.12			42
255;132;197;238	D7	AMF6-6	EF1a		20.98	21.03	0.14	Unchecked	Unknown	Unknown	Reference	Unknown	D7	-	-	-	-	-	-	SYBR Green I		None	1.34	4.23			43
255;132;197;238	D8	AMF6-6	EF1a		20.92	21.03	0.14	Unchecked	Unknown	Unknown	Reference	Unknown	D7	-	-	-	-	-	-	SYBR Green I		None	1.31	4.18			44
255;132;197;238	D9	AMF6-6	EF1a		21.18	21.03	0.14	Unchecked	Unknown	Unknown	Reference	Unknown	D7	-	-	-	-	-	-	SYBR Green I		None	1.3	4.23			45
255;47;73;113	D10	CK02	EF1a		22.14	22.14	0.11	Unchecked	Unknown	Unknown	Reference	Unknown	D10	-	-	-	-	-	-	SYBR Green I		None	1.15	3.87			46
255;47;73;113	D11	CK02	EF1a		22.04	22.14	0.11	Unchecked	Unknown	Unknown	Reference	Unknown	D10	-	-	-	-	-	-	SYBR Green I		None	1.26	4.05			47
255;47;73;113	D12	CK02	EF1a		22.25	22.14	0.11	Unchecked	Unknown	Unknown	Reference	Unknown	D10	-	-	-	-	-	-	SYBR Green I		None	1.24	4.1			48
255;132;197;238	E1	Fert2-1	Pho		26.86	27.17	0.36	Unchecked	Unknown	Unknown	Target	Unknown	E1	0.0116	0.0009131	-	-	-	-	SYBR Green I		None	1.33	4.22			49
255;132;197;238	E2	Fert2-1	Pho		27.08	27.17	0.36	Unchecked	Unknown	Unknown	Target	Unknown	E1	0.009958	0.0007839	-	-	-	-	SYBR Green I		None	1.27	4.1			50
255;132;197;238	E3	Fert2-1	Pho		27.56	27.17	0.36	Unchecked	Unknown	Unknown	Target	Unknown	E1	0.007139	0.0005621	-	-	-	-	SYBR Green I		None	1.37	4.28			51
255;132;197;238	E4	Fert2-2	Pho		26.7	26.9	0.17	Unchecked	Unknown	Unknown	Target	Unknown	E4	0.01955	0.001153	-	-	-	-	SYBR Green I		None	1.3	4.14			52
255;132;197;238	E5	Fert2-2	Pho		27.01	26.9	0.17	Unchecked	Unknown	Unknown	Target	Unknown	E4	0.01577	0.0009297	-	-	-	-	SYBR Green I		None	1.18	3.93			53
255;132;197;238	E6	Fert2-2	Pho		26.98	26.9	0.17	Unchecked	Unknown	Unknown	Target	Unknown	E4	0.0161	0.0009492	-	-	-	-	SYBR Green I		None	1.2	3.97			54
255;132;197;238	E7	Fert2-3	Pho		28.8	28.99	0.49	Unchecked	Unknown	Unknown	Target	Unknown	E7	0.008569	0.00128	-	-	-	-	SYBR Green I		None	1.26	4.05			55
255;132;197;238	E8	Fert2-3	Pho		29.55	28.99	0.49	Unchecked	Unknown	Unknown	Target	Unknown	E7	0.005095	0.000761	-	-	-	-	SYBR Green I		None	1.27	4.13			56
255;132;197;238	E9	Fert2-3	Pho		28.62	28.99	0.49	Unchecked	Unknown	Unknown	Target	Unknown	E7	0.009708	0.00145	-	-	-	-	SYBR Green I		None	1.13	3.79			57
255;47;73;113	E10	CK03	Pho		-	-	-	Unchecked	Unknown	Unknown	Target	Unknown	E10	0	-	-	-	-	-	SYBR Green I		Replicate group contains positives and negatives.	0.01	0.09			58
255;47;73;113	E11	CK03	Pho		27.52	27.85	0.46	Unchecked	Unknown	Unknown	Target	Unknown	E10	0.01192	0.000248	-	-	-	-	SYBR Green I		Replicate group contains positives and negatives.	1.18	3.87			59
255;47;73;113	E12	CK03	Pho		28.17	27.85	0.46	Unchecked	Unknown	Unknown	Target	Unknown	E10	0.007599	0.000158	-	-	-	-	SYBR Green I		Replicate group contains positives and negatives.	1.22	3.97			60
255;132;197;238	F1	Fert2-1	EF1a		20.48	20.43	0.11	Unchecked	Unknown	Unknown	Reference	Unknown	F1	-	-	-	-	-	-	SYBR Green I		None	1.36	4.35			61
255;132;197;238	F2	Fert2-1	EF1a		20.51	20.43	0.11	Unchecked	Unknown	Unknown	Reference	Unknown	F1	-	-	-	-	-	-	SYBR Green I		None	1.28	4.19			62
255;132;197;238	F3	Fert2-1	EF1a		20.3	20.43	0.11	Unchecked	Unknown	Unknown	Reference	Unknown	F1	-	-	-	-	-	-	SYBR Green I		None	1.35	4.27			63
255;132;197;238	F4	Fert2-2	EF1a		20.94	21.02	0.09	Unchecked	Unknown	Unknown	Reference	Unknown	F4	-	-	-	-	-	-	SYBR Green I		None	1.4	4.34			64
255;132;197;238	F5	Fert2-2	EF1a		21.02	21.02	0.09	Unchecked	Unknown	Unknown	Reference	Unknown	F4	-	-	-	-	-	-	SYBR Green I		None	1.34	4.24			65
255;132;197;238	F6	Fert2-2	EF1a		21.11	21.02	0.09	Unchecked	Unknown	Unknown	Reference	Unknown	F4	-	-	-	-	-	-	SYBR Green I		None	1.25	4.08			66
255;132;197;238	F7	Fert2-3	EF1a		21.95	21.93	0.22	Unchecked	Unknown	Unknown	Reference	Unknown	F7	-	-	-	-	-	-	SYBR Green I		None	1.3	4.17			67
255;132;197;238	F8	Fert2-3	EF1a		22.14	21.93	0.22	Unchecked	Unknown	Unknown	Reference	Unknown	F7	-	-	-	-	-	-	SYBR Green I		None	1.39	4.33			68
255;132;197;238	F9	Fert2-3	EF1a		21.71	21.93	0.22	Unchecked	Unknown	Unknown	Reference	Unknown	F7	-	-	-	-	-	-	SYBR Green I		None	1.26	4.11			69
255;47;73;113	F10	CK03	EF1a		21.16	21.13	0.03	Unchecked	Unknown	Unknown	Reference	Unknown	F10	-	-	-	-	-	-	SYBR Green I		None	1.25	4.06			70
255;47;73;113	F11	CK03	EF1a		21.1	21.13	0.03	Unchecked	Unknown	Unknown	Reference	Unknown	F10	-	-	-	-	-	-	SYBR Green I		None	1.19	3.95			71
255;47;73;113	F12	CK03	EF1a		21.13	21.13	0.03	Unchecked	Unknown	Unknown	Reference	Unknown	F10	-	-	-	-	-	-	SYBR Green I		None	1.21	3.98			72
255;132;197;238	G1	Fert2-4	Pho		27.48	27.59	0.11	Unchecked	Unknown	Unknown	Target	Unknown	G1	0.008107	0.0006704	-	-	-	-	SYBR Green I		None	1.35	4.2			73
255;132;197;238	G2	Fert2-4	Pho		27.58	27.59	0.11	Unchecked	Unknown	Unknown	Target	Unknown	G1	0.007564	0.0006255	-	-	-	-	SYBR Green I		None	1.27	4.03			74
255;132;197;238	G3	Fert2-4	Pho		27.7	27.59	0.11	Unchecked	Unknown	Unknown	Target	Unknown	G1	0.00696	0.0005756	-	-	-	-	SYBR Green I		None	1.25	4.05			75
255;132;197;238	G4	Fert2-5	Pho		28.21	28.34	0.11	Unchecked	Unknown	Unknown	Target	Unknown	G4	0.01055	0.0009955	-	-	-	-	SYBR Green I		None	1.33	4.15			76
255;132;197;238	G5	Fert2-5	Pho		28.4	28.34	0.11	Unchecked	Unknown	Unknown	Target	Unknown	G4	0.009248	0.0008727	-	-	-	-	SYBR Green I		None	1.29	4.1			77
255;132;197;238	G6	Fert2-5	Pho		28.41	28.34	0.11	Unchecked	Unknown	Unknown	Target	Unknown	G4	0.009184	0.0008666	-	-	-	-	SYBR Green I		None	1.24	4.01			78
255;132;197;238	G7	Fert2-6	Pho		28.01	27.83	0.25	Unchecked	Unknown	Unknown	Target	Unknown	G7	0.01031	0.0003713	-	-	-	-	SYBR Green I		None	1.17	3.92			79
255;132;197;238	G8	Fert2-6	Pho		27.93	27.83	0.25	Unchecked	Unknown	Unknown	Target	Unknown	G7	0.0109	0.0003925	-	-	-	-	SYBR Green I		None	1.23	4.04			80
255;132;197;238	G9	Fert2-6	Pho		27.55	27.83	0.25	Unchecked	Unknown	Unknown	Target	Unknown	G7	0.01418	0.0005107	-	-	-	-	SYBR Green I		None	1.32	4.2			81
255;47;73;113	G10	NTC	Pho		-	-	-	Unchecked	Unknown	Unknown	Target	Unknown	G10	0	-	-	-	-	-	SYBR Green I		None	0.01	0.11			82
255;47;73;113	G11	NTC	Pho		-	-	-	Unchecked	Unknown	Unknown	Target	Unknown	G10	0	-	-	-	-	-	SYBR Green I		None	0.01	0.12			83
255;47;73;113	G12	NTC	Pho		-	-	-	Unchecked	Unknown	Unknown	Target	Unknown	G10	0	-	-	-	-	-	SYBR Green I		None	0.01	0.12			84
255;132;197;238	H1	Fert2-4	EF1a		20.45	20.53	0.12	Unchecked	Unknown	Unknown	Reference	Unknown	H1	-	-	-	-	-	-	SYBR Green I		None	1.39	4.33			85
255;132;197;238	H2	Fert2-4	EF1a		20.67	20.53	0.12	Unchecked	Unknown	Unknown	Reference	Unknown	H1	-	-	-	-	-	-	SYBR Green I		None	1.29	4.23			86
255;132;197;238	H3	Fert2-4	EF1a		20.48	20.53	0.12	Unchecked	Unknown	Unknown	Reference	Unknown	H1	-	-	-	-	-	-	SYBR Green I		None	1.28	4.12			87
255;132;197;238	H4	Fert2-5	EF1a		21.49	21.64	0.14	Unchecked	Unknown	Unknown	Reference	Unknown	H4	-	-	-	-	-	-	SYBR Green I		None	1.28	4.15			88
255;132;197;238	H5	Fert2-5	EF1a		21.75	21.64	0.14	Unchecked	Unknown	Unknown	Reference	Unknown	H4	-	-	-	-	-	-	SYBR Green I		None	1.31	4.25			89
255;132;197;238	H6	Fert2-5	EF1a		21.69	21.64	0.14	Unchecked	Unknown	Unknown	Reference	Unknown	H4	-	-	-	-	-	-	SYBR Green I		None	1.35	4.36			90
255;132;197;238	H7	Fert2-6	EF1a		21.38	21.41	0.05	Unchecked	Unknown	Unknown	Reference	Unknown	H7	-	-	-	-	-	-	SYBR Green I		None	1.2	4.01			91
255;132;197;238	H8	Fert2-6	EF1a		21.47	21.41	0.05	Unchecked	Unknown	Unknown	Reference	Unknown	H7	-	-	-	-	-	-	SYBR Green I		None	1.22	4.1			92
255;132;197;238	H9	Fert2-6	EF1a		21.38	21.41	0.05	Unchecked	Unknown	Unknown	Reference	Unknown	H7	-	-	-	-	-	-	SYBR Green I		None	1.33	4.3			93
255;47;73;113	H10	NTC	EF1a		-	-	-	Unchecked	Unknown	Unknown	Reference	Unknown	H10	-	-	-	-	-	-	SYBR Green I		None	0.01	0.16			94
255;47;73;113	H11	NTC	EF1a		-	-	-	Unchecked	Unknown	Unknown	Reference	Unknown	H10	-	-	-	-	-	-	SYBR Green I		None	0.02	0.23			95
255;47;73;113	H12	NTC	EF1a		-	-	-	Unchecked	Unknown	Unknown	Reference	Unknown	H10	-	-	-	-	-	-	SYBR Green I		None	0.01	0.15			96

## Sheet: Fert3, CK
Color	Position	Sample Name	Gene Name	Condition Name	Cq	Cq Mean	Cq Error	Excluded	Sample Type	Sample Type RQ	Gene Type	Condition Type	Replicate Group	Ratio	Ratio Error	Normalized Ratio	Normalized Ratio Error	Scaled Ratio	Scaled Ratio Error	Dye	Edited Call	Failure	Slope	EPF	Notes	Sample Prep Notes	Number
255;132;197;238	A1	Fert3-1	Pho		28.51	28.36	0.16	Unchecked	Unknown	Unknown	Target	Unknown	A1	0.01541	0.002696	-	-	-	-	SYBR Green I		None	1.18	3.91			1
255;132;197;238	A2	Fert3-1	Pho		28.37	28.36	0.16	Unchecked	Unknown	Unknown	Target	Unknown	A1	0.01698	0.002971	-	-	-	-	SYBR Green I		None	1.09	3.75			2
255;132;197;238	A3	Fert3-1	Pho		28.2	28.36	0.16	Unchecked	Unknown	Unknown	Target	Unknown	A1	0.0191	0.003342	-	-	-	-	SYBR Green I		None	1	3.54			3
255;132;197;238	A4	Fert3-2	Pho		29.82	29.58	0.21	Unchecked	Unknown	Unknown	Target	Unknown	A4	0.006708	0.0004649	-	-	-	-	SYBR Green I		None	1.05	3.71			4
255;132;197;238	A5	Fert3-2	Pho		29.48	29.58	0.21	Unchecked	Unknown	Unknown	Target	Unknown	A4	0.00849	0.0005885	-	-	-	-	SYBR Green I		None	1.03	3.68			5
255;132;197;238	A6	Fert3-2	Pho		29.43	29.58	0.21	Unchecked	Unknown	Unknown	Target	Unknown	A4	0.00879	0.0006092	-	-	-	-	SYBR Green I		None	1.08	3.81			6
255;132;197;238	A7	Fert3-3	Pho		26.21	26.07	0.17	Unchecked	Unknown	Unknown	Target	Unknown	A7	0.03631	0.005969	-	-	-	-	SYBR Green I		None	0.87	3.33			7
255;132;197;238	A8	Fert3-3	Pho		26.12	26.07	0.17	Unchecked	Unknown	Unknown	Target	Unknown	A7	0.03865	0.006353	-	-	-	-	SYBR Green I		None	0.97	3.52			8
255;132;197;238	A9	Fert3-3	Pho		25.88	26.07	0.17	Unchecked	Unknown	Unknown	Target	Unknown	A7	0.04565	0.007503	-	-	-	-	SYBR Green I		None	1.09	3.71			9
255;47;73;113	A10	CK01	Pho		29.45	29.69	0.22	Unchecked	Unknown	Unknown	Target	Unknown	A10	0.0111	0.001157	-	-	-	-	SYBR Green I		None	1.17	3.95			10
255;47;73;113	A11	CK01	Pho		29.72	29.69	0.22	Unchecked	Unknown	Unknown	Target	Unknown	A10	0.009205	0.0009599	-	-	-	-	SYBR Green I		None	1.13	3.94			11
255;47;73;113	A12	CK01	Pho		29.89	29.69	0.22	Unchecked	Unknown	Unknown	Target	Unknown	A10	0.008182	0.0008532	-	-	-	-	SYBR Green I		None	1.17	3.99			12
255;132;197;238	B1	Fert3-1	EF1a		22.76	22.49	0.25	Unchecked	Unknown	Unknown	Reference	Unknown	B1	-	-	-	-	-	-	SYBR Green I		None	1.42	4.4			13
255;132;197;238	B2	Fert3-1	EF1a		22.26	22.49	0.25	Unchecked	Unknown	Unknown	Reference	Unknown	B1	-	-	-	-	-	-	SYBR Green I		None	1.16	3.91			14
255;132;197;238	B3	Fert3-1	EF1a		22.45	22.49	0.25	Unchecked	Unknown	Unknown	Reference	Unknown	B1	-	-	-	-	-	-	SYBR Green I		None	1.13	3.9			15
255;132;197;238	B4	Fert3-2	EF1a		22.7	22.6	0.1	Unchecked	Unknown	Unknown	Reference	Unknown	B4	-	-	-	-	-	-	SYBR Green I		None	1.22	4.02			16
255;132;197;238	B5	Fert3-2	EF1a		22.5	22.6	0.1	Unchecked	Unknown	Unknown	Reference	Unknown	B4	-	-	-	-	-	-	SYBR Green I		None	1.08	3.8			17
255;132;197;238	B6	Fert3-2	EF1a		22.6	22.6	0.1	Unchecked	Unknown	Unknown	Reference	Unknown	B4	-	-	-	-	-	-	SYBR Green I		None	1.1	3.85			18
255;132;197;238	B7	Fert3-3	EF1a		21.68	21.43	0.24	Unchecked	Unknown	Unknown	Reference	Unknown	B7	-	-	-	-	-	-	SYBR Green I		None	1.04	3.7			19
255;132;197;238	B8	Fert3-3	EF1a		21.39	21.43	0.24	Unchecked	Unknown	Unknown	Reference	Unknown	B7	-	-	-	-	-	-	SYBR Green I		None	1.06	3.76			20
255;132;197;238	B9	Fert3-3	EF1a		21.21	21.43	0.24	Unchecked	Unknown	Unknown	Reference	Unknown	B7	-	-	-	-	-	-	SYBR Green I		None	1.21	4.05			21
255;47;73;113	B10	CK01	EF1a		22.97	22.96	0.15	Unchecked	Unknown	Unknown	Reference	Unknown	B10	-	-	-	-	-	-	SYBR Green I		None	1.25	4.07			22
255;47;73;113	B11	CK01	EF1a		22.8	22.96	0.15	Unchecked	Unknown	Unknown	Reference	Unknown	B10	-	-	-	-	-	-	SYBR Green I		None	1.17	3.91			23
255;47;73;113	B12	CK01	EF1a		23.1	22.96	0.15	Unchecked	Unknown	Unknown	Reference	Unknown	B10	-	-	-	-	-	-	SYBR Green I		None	1.22	4.01			24
255;132;197;238	C1	Fert3-4	Pho		28.05	28.07	0.02	Unchecked	Unknown	Unknown	Target	Unknown	C1	0.01714	0.0003629	-	-	-	-	SYBR Green I		None	1.16	3.9			25
255;132;197;238	C2	Fert3-4	Pho		28.09	28.07	0.02	Unchecked	Unknown	Unknown	Target	Unknown	C1	0.01667	0.000353	-	-	-	-	SYBR Green I		None	1.06	3.66			26
255;132;197;238	C3	Fert3-4	Pho		28.07	28.07	0.02	Unchecked	Unknown	Unknown	Target	Unknown	C1	0.0169	0.0003579	-	-	-	-	SYBR Green I		None	1.07	3.7			27
255;132;197;238	C4	Fert3-5	Pho		25.71	25.74	0.05	Unchecked	Unknown	Unknown	Target	Unknown	C4	0.03191	0.002681	-	-	-	-	SYBR Green I		None	1.01	3.55			28
255;132;197;238	C5	Fert3-5	Pho		25.71	25.74	0.05	Unchecked	Unknown	Unknown	Target	Unknown	C4	0.03191	0.002681	-	-	-	-	SYBR Green I		None	0.92	3.36			29
255;132;197;238	C6	Fert3-5	Pho		25.79	25.74	0.05	Unchecked	Unknown	Unknown	Target	Unknown	C4	0.03019	0.002537	-	-	-	-	SYBR Green I		None	0.95	3.41			30
255;132;197;238	C7	Fert3-6	Pho		29.75	29.52	0.45	Unchecked	Unknown	Unknown	Target	Unknown	C7	0.02169	0.002052	-	-	-	-	SYBR Green I		None	0.73	2.93			31
255;132;197;238	C8	Fert3-6	Pho		29.82	29.52	0.45	Unchecked	Unknown	Unknown	Target	Unknown	C7	0.02067	0.001955	-	-	-	-	SYBR Green I		None	0.98	3.56			32
255;132;197;238	C9	Fert3-6	Pho		29	29.52	0.45	Unchecked	Unknown	Unknown	Target	Unknown	C7	0.03648	0.003452	-	-	-	-	SYBR Green I		None	1.03	3.58			33
255;47;73;113	C10	CK02	Pho		30.03	29.78	0.23	Unchecked	Unknown	Unknown	Target	Unknown	C10	0.003988	5.529e-05	-	-	-	-	SYBR Green I		None	1.13	3.91			34
255;47;73;113	C11	CK02	Pho		29.58	29.78	0.23	Unchecked	Unknown	Unknown	Target	Unknown	C10	0.005448	7.553e-05	-	-	-	-	SYBR Green I		None	1.16	3.97			35
255;47;73;113	C12	CK02	Pho		29.72	29.78	0.23	Unchecked	Unknown	Unknown	Target	Unknown	C10	0.004944	6.854e-05	-	-	-	-	SYBR Green I		None	1.12	3.86			36
255;132;197;238	D1	Fert3-4	EF1a		22.19	22.18	0.03	Unchecked	Unknown	Unknown	Reference	Unknown	D1	-	-	-	-	-	-	SYBR Green I		None	1.4	4.35			37
255;132;197;238	D2	Fert3-4	EF1a		22.15	22.18	0.03	Unchecked	Unknown	Unknown	Reference	Unknown	D1	-	-	-	-	-	-	SYBR Green I		None	1.11	3.79			38
255;132;197;238	D3	Fert3-4	EF1a		22.21	22.18	0.03	Unchecked	Unknown	Unknown	Reference	Unknown	D1	-	-	-	-	-	-	SYBR Green I		None	1.28	4.13			39
255;132;197;238	D4	Fert3-5	EF1a		20.81	20.74	0.12	Unchecked	Unknown	Unknown	Reference	Unknown	D4	-	-	-	-	-	-	SYBR Green I		None	1.26	4.15			40
255;132;197;238	D5	Fert3-5	EF1a		20.6	20.74	0.12	Unchecked	Unknown	Unknown	Reference	Unknown	D4	-	-	-	-	-	-	SYBR Green I		None	1.06	3.69			41
255;132;197;238	D6	Fert3-5	EF1a		20.81	20.74	0.12	Unchecked	Unknown	Unknown	Reference	Unknown	D4	-	-	-	-	-	-	SYBR Green I		None	1.19	4.01			42
255;132;197;238	D7	Fert3-6	EF1a		24.38	24.22	0.14	Unchecked	Unknown	Unknown	Reference	Unknown	D7	-	-	-	-	-	-	SYBR Green I		None	1.21	4.01			43
255;132;197;238	D8	Fert3-6	EF1a		24.13	24.22	0.14	Unchecked	Unknown	Unknown	Reference	Unknown	D7	-	-	-	-	-	-	SYBR Green I		None	1.25	4.07			44
255;132;197;238	D9	Fert3-6	EF1a		24.16	24.22	0.14	Unchecked	Unknown	Unknown	Reference	Unknown	D7	-	-	-	-	-	-	SYBR Green I		None	1.21	4.07			45
255;47;73;113	D10	CK02	EF1a		22.06	22.06	0.02	Unchecked	Unknown	Unknown	Reference	Unknown	D10	-	-	-	-	-	-	SYBR Green I		None	1.14	3.83			46
255;47;73;113	D11	CK02	EF1a		22.08	22.06	0.02	Unchecked	Unknown	Unknown	Reference	Unknown	D10	-	-	-	-	-	-	SYBR Green I		None	1.2	4			47
255;47;73;113	D12	CK02	EF1a		22.04	22.06	0.02	Unchecked	Unknown	Unknown	Reference	Unknown	D10	-	-	-	-	-	-	SYBR Green I		None	1.19	3.94			48
255;132;197;238	E1	CK1	Pho		30.23	30.43	0.22	Unchecked	Unknown	Unknown	Target	Unknown	E1	0.00321	0.000328	-	-	-	-	SYBR Green I		None	1.23	4.12			49
255;132;197;238	E2	CK1	Pho		30.67	30.43	0.22	Unchecked	Unknown	Unknown	Target	Unknown	E1	0.002366	0.0002418	-	-	-	-	SYBR Green I		None	1.08	3.74			50
255;132;197;238	E3	CK1	Pho		30.38	30.43	0.22	Unchecked	Unknown	Unknown	Target	Unknown	E1	0.002893	0.0002956	-	-	-	-	SYBR Green I		None	1.22	4.03			51
255;132;197;238	E4	CK2	Pho		30.13	30.29	0.25	Unchecked	Unknown	Unknown	Target	Unknown	E4	0.004265	0.0005071	-	-	-	-	SYBR Green I		None	1.06	3.73			52
255;132;197;238	E5	CK2	Pho		30.57	30.29	0.25	Unchecked	Unknown	Unknown	Target	Unknown	E4	0.003144	0.0003738	-	-	-	-	SYBR Green I		None	0.96	3.52			53
255;132;197;238	E6	CK2	Pho		30.16	30.29	0.25	Unchecked	Unknown	Unknown	Target	Unknown	E4	0.004177	0.0004967	-	-	-	-	SYBR Green I		None	1	3.61			54
255;132;197;238	E7	CK3	Pho		29.56	29.77	0.22	Unchecked	Unknown	Unknown	Target	Unknown	E7	0.00397	0.0003213	-	-	-	-	SYBR Green I		None	1.05	3.73			55
255;132;197;238	E8	CK3	Pho		29.99	29.77	0.22	Unchecked	Unknown	Unknown	Target	Unknown	E7	0.002947	0.0002385	-	-	-	-	SYBR Green I		None	1.09	3.8			56
255;132;197;238	E9	CK3	Pho		29.76	29.77	0.22	Unchecked	Unknown	Unknown	Target	Unknown	E7	0.003456	0.0002797	-	-	-	-	SYBR Green I		None	1.09	3.82			57
255;47;73;113	E10	CK03	Pho		27.41	27.54	0.16	Unchecked	Unknown	Unknown	Target	Unknown	E10	0.01317	0.0001394	-	-	-	-	SYBR Green I		None	1.14	3.84			58
255;47;73;113	E11	CK03	Pho		27.72	27.54	0.16	Unchecked	Unknown	Unknown	Target	Unknown	E10	0.01062	0.0001125	-	-	-	-	SYBR Green I		None	1.19	3.91			59
255;47;73;113	E12	CK03	Pho		27.49	27.54	0.16	Unchecked	Unknown	Unknown	Target	Unknown	E10	0.01246	0.0001319	-	-	-	-	SYBR Green I		None	1.17	3.88			60
255;132;197;238	F1	CK1	EF1a		21.78	21.95	0.15	Unchecked	Unknown	Unknown	Reference	Unknown	F1	-	-	-	-	-	-	SYBR Green I		None	1.3	4.16			61
255;132;197;238	F2	CK1	EF1a		22	21.95	0.15	Unchecked	Unknown	Unknown	Reference	Unknown	F1	-	-	-	-	-	-	SYBR Green I		None	1.18	4			62
255;132;197;238	F3	CK1	EF1a		22.06	21.95	0.15	Unchecked	Unknown	Unknown	Reference	Unknown	F1	-	-	-	-	-	-	SYBR Green I		None	1.24	4.14			63
255;132;197;238	F4	CK2	EF1a		22.23	22.26	0.17	Unchecked	Unknown	Unknown	Reference	Unknown	F4	-	-	-	-	-	-	SYBR Green I		None	1.24	4.06			64
255;132;197;238	F5	CK2	EF1a		22.1	22.26	0.17	Unchecked	Unknown	Unknown	Reference	Unknown	F4	-	-	-	-	-	-	SYBR Green I		None	1.21	4			65
255;132;197;238	F6	CK2	EF1a		22.44	22.26	0.17	Unchecked	Unknown	Unknown	Reference	Unknown	F4	-	-	-	-	-	-	SYBR Green I		None	1.12	3.88			66
255;132;197;238	F7	CK3	EF1a		21.71	21.58	0.12	Unchecked	Unknown	Unknown	Reference	Unknown	F7	-	-	-	-	-	-	SYBR Green I		None	1.17	3.92			67
255;132;197;238	F8	CK3	EF1a		21.56	21.58	0.12	Unchecked	Unknown	Unknown	Reference	Unknown	F7	-	-	-	-	-	-	SYBR Green I		None	1.24	4.12			68
255;132;197;238	F9	CK3	EF1a		21.48	21.58	0.12	Unchecked	Unknown	Unknown	Reference	Unknown	F7	-	-	-	-	-	-	SYBR Green I		None	1.25	4.15			69
255;47;73;113	F10	CK03	EF1a		21.16	21.16	0.02	Unchecked	Unknown	Unknown	Reference	Unknown	F10	-	-	-	-	-	-	SYBR Green I		None	1.2	3.97			70
255;47;73;113	F11	CK03	EF1a		21.18	21.16	0.02	Unchecked	Unknown	Unknown	Reference	Unknown	F10	-	-	-	-	-	-	SYBR Green I		None	1.19	3.93			71
255;47;73;113	F12	CK03	EF1a		21.15	21.16	0.02	Unchecked	Unknown	Unknown	Reference	Unknown	F10	-	-	-	-	-	-	SYBR Green I		None	1.14	3.87			72
255;132;197;238	G1	CK4	Pho		31.84	31.49	0.35	Unchecked	Unknown	Unknown	Target	Unknown	G1	0.002553	0.0001817	-	-	-	-	SYBR Green I		None	1.05	4.16			73
255;132;197;238	G2	CK4	Pho		31.49	31.49	0.35	Unchecked	Unknown	Unknown	Target	Unknown	G1	0.003255	0.0002315	-	-	-	-	SYBR Green I		None	1.19	3.96			74
255;132;197;238	G3	CK4	Pho		31.14	31.49	0.35	Unchecked	Unknown	Unknown	Target	Unknown	G1	0.004148	0.0002951	-	-	-	-	SYBR Green I		None	1.14	3.89			75
255;132;197;238	G4	CK5	Pho		30.61	31.19	0.54	Unchecked	Unknown	Unknown	Target	Unknown	G4	0.004776	0.0006695	-	-	-	-	SYBR Green I		None	1.27	4.16			76
255;132;197;238	G5	CK5	Pho		31.69	31.19	0.54	Unchecked	Unknown	Unknown	Target	Unknown	G4	0.002259	0.0003167	-	-	-	-	SYBR Green I		None	1.22	4.09			77
255;132;197;238	G6	CK5	Pho		31.26	31.19	0.54	Unchecked	Unknown	Unknown	Target	Unknown	G4	0.003044	0.0004267	-	-	-	-	SYBR Green I		None	1.2	4.01			78
255;132;197;238	G7	CK6	Pho		31.39	31.6	0.37	Unchecked	Unknown	Unknown	Target	Unknown	G7	0.002743	0.0002117	-	-	-	-	SYBR Green I		None	1.17	3.92			79
255;132;197;238	G8	CK6	Pho		31.38	31.6	0.37	Unchecked	Unknown	Unknown	Target	Unknown	G7	0.002762	0.0002132	-	-	-	-	SYBR Green I		None	1.19	4.04			80
255;132;197;238	G9	CK6	Pho		32.03	31.6	0.37	Unchecked	Unknown	Unknown	Target	Unknown	G7	0.00176	0.0001359	-	-	-	-	SYBR Green I		None	1.27	4.23			81
255;47;73;113	G10	NTC	Pho		-	-	-	Unchecked	Unknown	Unknown	Target	Unknown	G10	0	-	-	-	-	-	SYBR Green I		None	0.01	0.1			82
255;47;73;113	G11	NTC	Pho		-	-	-	Unchecked	Unknown	Unknown	Target	Unknown	G10	0	-	-	-	-	-	SYBR Green I		None	0.01	0.11			83
255;47;73;113	G12	NTC	Pho		-	-	-	Unchecked	Unknown	Unknown	Target	Unknown	G10	0	-	-	-	-	-	SYBR Green I		None	0.01	0.11			84
255;132;197;238	H1	CK4	EF1a		23.2	23.23	0.1	Unchecked	Unknown	Unknown	Reference	Unknown	H1	-	-	-	-	-	-	SYBR Green I		None	1.31	4.19			85
255;132;197;238	H2	CK4	EF1a		23.14	23.23	0.1	Unchecked	Unknown	Unknown	Reference	Unknown	H1	-	-	-	-	-	-	SYBR Green I		None	1.22	4.04			86
255;132;197;238	H3	CK4	EF1a		23.34	23.23	0.1	Unchecked	Unknown	Unknown	Reference	Unknown	H1	-	-	-	-	-	-	SYBR Green I		None	1.19	3.95			87
255;132;197;238	H4	CK5	EF1a		23.13	22.9	0.2	Unchecked	Unknown	Unknown	Reference	Unknown	H4	-	-	-	-	-	-	SYBR Green I		None	1.22	4.09			88
255;132;197;238	H5	CK5	EF1a		22.75	22.9	0.2	Unchecked	Unknown	Unknown	Reference	Unknown	H4	-	-	-	-	-	-	SYBR Green I		None	1.26	4.06			89
255;132;197;238	H6	CK5	EF1a		22.82	22.9	0.2	Unchecked	Unknown	Unknown	Reference	Unknown	H4	-	-	-	-	-	-	SYBR Green I		None	1.28	4.23			90
255;132;197;238	H7	CK6	EF1a		23	22.88	0.11	Unchecked	Unknown	Unknown	Reference	Unknown	H7	-	-	-	-	-	-	SYBR Green I		None	1.15	3.96			91
255;132;197;238	H8	CK6	EF1a		22.86	22.88	0.11	Unchecked	Unknown	Unknown	Reference	Unknown	H7	-	-	-	-	-	-	SYBR Green I		None	1.16	3.97			92
255;132;197;238	H9	CK6	EF1a		22.78	22.88	0.11	Unchecked	Unknown	Unknown	Reference	Unknown	H7	-	-	-	-	-	-	SYBR Green I		None	1.31	4.27			93
255;47;73;113	H10	NTC	EF1a		-	-	-	Unchecked	Unknown	Unknown	Reference	Unknown	H10	-	-	-	-	-	-	SYBR Green I		None	0.01	0.17			94
255;47;73;113	H11	NTC	EF1a		-	-	-	Unchecked	Unknown	Unknown	Reference	Unknown	H10	-	-	-	-	-	-	SYBR Green I		None	0.01	0.13			95
255;47;73;113	H12	NTC	EF1a		-	-	-	Unchecked	Unknown	Unknown	Reference	Unknown	H10	-	-	-	-	-	-	SYBR Green I		None	0.01	0.15			96
