# Supplementary material for: Arbuscular mycorrhizal fungi enhanced the growth, phosphorus uptake and Pht expression of olive (Olea europaea L.) plantlets
Source: PeerJ. 2022 Aug 9;10:e13813. doi: 10.7717/peerj.13813 (PMC9373972; doi:10.7717/peerj.13813)
Supplement: Supplemental Information 3 [file peerj-10-13813-s003.zip › raw data for Table_2.xls]

## Sheet: Table 2
	Treatment	Replicate1	Replicate2	Replicate3	Replicate4
Hypha colonization (%)	AMF1	77.22	75.27	75.79	66.84
	AMF2	90	96.5	52.69	74.02
	AMF3	91.26	100	92.98	90.86
	AMF4	40.59	57.02	37.82	25.35
	AMF5	99.01	99.58	81.54	93.39
	AMF6	61.61	72.73	55.64	78.7
Arbuscule colonization (%)	AMF1	9.44	13.85	15.26	29.73
	AMF2	15.5	23.34	27.6	16.76
	AMF3	27.28	51.43	32.46	39.59
	AMF4	1.75	4.1	3.8	3.64
	AMF5	27.11	35.04	45.26	62.43
	AMF6	38.39	19.19	25.24	32.34
Vesicle colonization (%)	AMF1	16	10.04	4.21	18.18
	AMF2	11.73	13.5	13	5.39
	AMF3	70.78	33	44.3	41.32
	AMF4	2.48	4.81	0.99	0
	AMF5	57.64	79.75	32.15	28.7
	AMF6	18.01	5.05	8.52	14.54
