# Supplementary material for: Arbuscular mycorrhizal fungi enhanced the growth, phosphorus uptake and Pht expression of olive (Olea europaea L.) plantlets
Source: PeerJ. 2022 Aug 9;10:e13813. doi: 10.7717/peerj.13813 (PMC9373972; doi:10.7717/peerj.13813)
Supplement: Supplemental Information 3 [file peerj-10-13813-s003.zip › raw data for Figure2.xls]

## Sheet: Figure 2
Treatment	Replicate	Shoot height (cm)	Root collar diameter (mm)	Shoot frest weight (g)	Shoot dry weight (g)	Root fresh weight (g)	Root dry weight (g)	Leaf area (cm2)	Root:shoot ratio
AMF1	1	27.2	2.64	6.903	3.706	5.719	1.555	194.527	0.82848
AMF1	2	22.8	2.96	8.238	4.372	3.367	0.687	167.22	0.408716
AMF1	3	21.8	3.24	6.649	3.237	5.12	0.931	195.062	0.770041
AMF1	4	17.2	3.38	6.481	3.458	4.121	0.714	193.277	0.635859
AMF1	5	24.5	3.3	7.611	3.961	4.196	0.87	188.354	0.551307
AMF1	6	26.5	3.34	6.086	3.096	3.769	0.677	186.781	0.61929
AMF2	1	26.4	3.52	8.6	4.346	3.813	0.764	218.467	0.443372
AMF2	2	18.5	3.54	6.433	3.372	3.415	0.52	193.43	0.530857
AMF2	3	18.2	3.07	7.908	3.92	3.931	0.982	206.624	0.497092
AMF2	4	32.2	3.53	7.034	3.704	4.065	1.441	198.045	0.577907
AMF2	5	11.8	2.45	4.695	2.198	2.515	0.357	188.67	0.535676
AMF2	6	18.2	2.99	6.849	3.405	3.777	1.018	196.526	0.551467
AMF3	1	28.5	3.13	9.763	4.963	4.262	0.92	190.912	0.436546
AMF3	2	26.2	3.75	9.929	5.122	3.377	0.714	205.427	0.340115
AMF3	3	34.2	3.38	8.939	4.409	3.492	0.784	202.523	0.390648
AMF3	4	21.8	3.26	7.804	4.007	2.615	0.681	196.5	0.335085
AMF3	5	25.2	3.68	10	4.44	2.635	0.659	197.53	0.2635
AMF3	6	24.2	3.28	11	3.741	2.63	0.6	194.849	0.239091
AMF4	1	25.5	3.26	8.849	4.515	4.68	0.881	200.239	0.528873
AMF4	2	24.6	2.58	6.826	3.502	2.911	0.534	195.427	0.426458
AMF4	3	25.5	2.83	7.365	3.888	3.182	0.659	183.797	0.432043
AMF4	4	24.5	2.96	8.083	4.189	3.945	0.87	203.618	0.488061
AMF4	5	15.2	2.72	5.304	2.569	2.408	0.554	198.447	0.453997
AMF4	6	17.2	2.83	5.967	2.986	3.314	0.653	190.392	0.555388
AMF5	1	28.8	3.9	7.094	3.647	3.486	0.737	191.877	0.491401
AMF5	2	22.5	3.48	7.502	4.018	3.315	0.683	191.656	0.441882
AMF5	3	19.5	2.68	5.601	2.962	2.298	0.549	171.97	0.410284
AMF5	4	20.2	3.33	8.756	4.653	6.554	1.368	202.724	0.748515
AMF5	5	33.5	3.08	7.092	3.773	2.541	0.779	189.664	0.358291
AMF5	6	31.5	3.47	9.432	5.063	4.533	0.903	194.854	0.480598
AMF6	1	19.5	3	7.698	4.016	3.634	0.754	186.049	0.472071
AMF6	2	12	3.43	5.392	2.86	2.706	0.612	184.105	0.501855
AMF6	3	15.2	4.31	6.785	3.55	2.691	0.64	189.664	0.39661
AMF6	4	23.2	3.84	6.689	3.588	2.515	0.618	187.567	0.37599
AMF6	5	16.5	3.51	6.691	3.686	2.065	0.494	191.455	0.308624
AMF6	6	18.5	3.19	7.146	3.764	4.067	0.91	196.547	0.56913
Fert1	1	16.2	2.65	5.164	2.508	1.644	0.291	182.407	0.318358
Fert1	2	12.5	3.76	6.572	3.229	2.021	0.33	184.487	0.307517
Fert1	3	20.5	3.32	9.712	4.5	3.937	0.633	197.206	0.405375
Fert1	4	14.6	2.89	7.895	3.824	2.975	0.541	195.263	0.376821
Fert1	5	10.2	3.84	4.947	2.38	1.639	0.343	183.994	0.331312
Fert1	6	16.2	3.46	5.236	2.504	1.655	0.362	189.197	0.316081
Fert2	1	15.5	3.57	5.639	2.917	1.027	0.248	186.167	0.182124
Fert2	2	8.2	2.69	4.002	2.067	1.738	0.323	179.087	0.434283
Fert2	3	8.5	2.77	3.978	1.892	2.297	0.405	178.885	0.577426
Fert2	4	9.2	3.7	2.763	1.322	0.47	0.333	157.058	0.170105
Fert2	5	9.6	3.12	4.131	2.163	1.065	0.217	177.871	0.257807
Fert2	6	15.2	2.7	5.643	2.83	2.603	0.468	195.434	0.461279
Fert3	1	23	3.45	8.889	4.008	4.404	0.682	202.184	0.495444
Fert3	2	16.5	3.19	7.789	3.378	2.859	0.404	191.06	0.367056
Fert3	3	13.2	2.99	4.909	2.36	1.763	0.336	185.791	0.359136
Fert3	4	19	3.74	7.442	3.625	2.706	0.442	190.209	0.363612
Fert3	5	14.5	2.45	4.803	2.164	2.178	0.336	183.814	0.453467
Fert3	6	22.2	3.95	7.451	3.749	1.255	0.287	178.172	0.168434
Control	1	16.3	3.11	5.098	2.566	1.18	0.255	186.4	0.231463
Control	2	16.8	2.5	4.861	2.51	1.778	0.387	183.18	0.365768
Control	3	12	2.52	4.064	2.077	1.912	0.37	169.264	0.470472
Control	4	14.5	2.44	3.765	1.866	1.607	0.279	176.15	0.426826
Control	5	10.2	2.51	3.695	1.892	1.451	0.325	179.853	0.392693
Control	6	11.2	2.66	2.816	1.457	1.284	0.297	169.65	0.455966
